# Supplementary material for: Genomic profile analysis of diffuse-type gastric cancers
Source: Genome Biol. 2014 Apr 1;15(4):R55. doi: 10.1186/gb-2014-15-4-r55 (PMC4056347; doi:10.1186/gb-2014-15-4-r55)
Supplement: Additional file 4 — Copy number variations. [file gb-2014-15-4-r55-S4.xlsx]

## Sheet: Additional_file_4
Additional file 4. The list of copy number variations
Gene Name	# of CNV Samples						Enrichment P-value
	Diffuse Type 14 Samples			Intestinal Type 4 Samples			Diffuse Type		Intestinal Type
	Loss	Neutral	Gain	Loss	Neutral	Gain	Loss	Gain	Loss	Gain
CDH1	6	8	0	3	1	0	0.959	1	0.288	1
PIK3CA	0	11	3	0	4	0	1	0.446	1	1
TPO	1	12	1	0	2	2	0.778	0.995	1	0.108
TP53	7	7	0	3	1	0	0.931	1	0.382	1
LRRC18	0	13	1	0	3	1	1	0.961	1	0.405
SNRPN	0	14	0	1	3	0	1	1	0.222	1
OR4L1	1	13	0	1	3	0	0.961	1	0.405	1
CMKLR1	0	14	0	0	4	0	1	1	1	1
PSMD8	3	10	1	1	3	0	0.803	0.778	0.673	1
ZNF138	2	12	0	0	4	0	0.595	1	1	1
CYP2A7	4	9	1	1	3	0	0.701	0.778	0.766	1
MAP9	0	14	0	1	3	0	1	1	0.222	1
ACOT2	6	8	0	2	2	0	0.794	1	0.618	1
GUCY1B3	0	14	0	1	3	0	1	1	0.222	1
PAPOLB	4	9	1	2	2	0	0.917	0.778	0.407	1
XKR7	2	11	1	0	3	1	0.595	0.961	1	0.405
FAM71B	0	14	0	1	3	0	1	1	0.222	1
FOLH1	1	12	1	1	3	0	0.961	0.778	0.405	1
MYH9	5	8	1	3	1	0	0.977	0.778	0.206	1
C10orf90	1	13	0	0	3	1	0.778	1	1	0.222
LRRC8C	0	14	0	1	3	0	1	1	0.222	1
SFTA3	0	14	0	1	2	1	1	1	0.222	0.222
AKAP8	7	7	0	1	3	0	0.382	1	0.931	1
ZNF559-ZNF177	7	7	0	4	0	0	1	1	0.108	1
PAGE2	0	14	0	2	2	0	1	1	0.0392	1
ZC3H12B	0	14	0	2	2	0	1	1	0.0392	1
MMGT1	0	14	0	1	2	1	1	1	0.222	0.222
SRXN1	1	12	1	0	4	0	0.778	0.778	1	1
TMPRSS6	5	8	1	3	1	0	0.977	0.778	0.206	1
NMB	0	14	0	0	3	1	1	1	1	0.222
SENP7	0	11	3	0	4	0	1	0.446	1	1
NMU	0	14	0	1	3	0	1	1	0.222	1
HIST1H2AA	1	13	0	1	3	0	0.961	1	0.405	1
PCDHA13	1	13	0	1	3	0	0.961	1	0.405	1
VCX2	0	14	0	1	3	0	1	1	0.222	1
GRID1	0	14	0	1	2	1	1	1	0.222	0.222
PRTG	0	14	0	0	4	0	1	1	1	1
FERD3L	0	9	5	0	3	1	1	0.593	1	0.838
HBM	6	7	1	1	2	1	0.485	0.961	0.892	0.405
OR56A3	1	13	0	1	3	0	0.961	1	0.405	1
RPL10A	4	10	0	1	3	0	0.701	1	0.766	1
TNFSF4	0	14	0	1	3	0	1	1	0.222	1
BCL10	0	14	0	1	3	0	1	1	0.222	1
RASL10B	2	12	0	1	2	1	0.892	1	0.554	0.222
RFXANK	7	7	0	1	3	0	0.382	1	0.931	1
ODF3L2	7	7	0	4	0	0	1	1	0.108	1
OR2M7	0	14	0	1	3	0	1	1	0.222	1
IL23A	3	11	0	1	3	0	0.803	1	0.673	1
MAGEF1	2	10	2	0	4	0	0.595	0.595	1	1
TOR2A	4	8	2	1	3	0	0.701	0.595	0.766	1
RIMS1	0	13	1	0	4	0	1	0.778	1	1
FAM26E	1	12	1	1	3	0	0.961	0.778	0.405	1
CTHRC1	0	10	4	1	2	1	1	0.701	0.222	0.766
CD99L2	0	14	0	1	2	1	1	1	0.222	0.222
OR5D13	0	13	1	1	3	0	1	0.778	0.222	1
ARMC1	0	10	4	1	3	0	1	0.327	0.222	1
ASCL4	0	14	0	0	4	0	1	1	1	1
NIPSNAP3B	0	11	3	0	3	1	1	0.803	1	0.673
JAM2	2	12	0	1	3	0	0.892	1	0.554	1
SPIN4	0	14	0	2	2	0	1	1	0.0392	1
PDLIM1	3	9	2	1	3	0	0.803	0.595	0.673	1
OR51B2	1	13	0	1	3	0	0.961	1	0.405	1
OR7D2	7	7	0	4	0	0	1	1	0.108	1
DEGS1	0	14	0	1	3	0	1	1	0.222	1
RARRES1	0	11	3	0	4	0	1	0.446	1	1
TAS2R60	1	12	1	1	2	1	0.961	0.961	0.405	0.405
CRISP3	0	13	1	0	4	0	1	0.778	1	1
PIK3IP1	5	9	0	3	1	0	0.977	1	0.206	1
OR1C1	0	14	0	1	3	0	1	1	0.222	1
OR10A3	1	13	0	1	3	0	0.961	1	0.405	1
LRRC59	3	10	1	1	3	0	0.803	0.778	0.673	1
FAM71C	0	13	1	1	2	1	1	0.961	0.222	0.405
UNCX	4	8	2	2	2	0	0.917	0.595	0.407	1
LRRC3B	0	13	1	1	3	0	1	0.778	0.222	1
IGF2	4	9	1	1	3	0	0.701	0.778	0.766	1
KLK1	3	9	2	1	3	0	0.803	0.595	0.673	1
OR5T3	0	13	1	1	3	0	1	0.778	0.222	1
OR10J1	0	14	0	1	3	0	1	1	0.222	1
ATP2B3	3	10	1	1	2	1	0.803	0.961	0.673	0.405
CD83	1	13	0	0	4	0	0.778	1	1	1
RSPO3	1	12	1	1	3	0	0.961	0.778	0.405	1
BAI3	0	13	1	0	4	0	1	0.778	1	1
PEX11B	0	14	0	0	4	0	1	1	1	1
OR4A15	0	13	1	1	3	0	1	0.778	0.222	1
PRB4	0	13	1	1	3	0	1	0.778	0.222	1
OXNAD1	0	13	1	1	3	0	1	0.778	0.222	1
OR4S2	0	13	1	1	3	0	1	0.778	0.222	1
NRSN1	1	13	0	0	4	0	0.778	1	1	1
PAPPA	0	13	1	0	4	0	1	0.778	1	1
CXorf56	2	12	0	1	2	1	0.892	1	0.554	0.222
CXorf58	2	12	0	1	3	0	0.892	1	0.554	1
NAA10	3	10	1	1	2	1	0.803	0.961	0.673	0.405
PRRX2	4	8	2	1	3	0	0.701	0.595	0.766	1
SUPT3H	0	14	0	1	3	0	1	1	0.222	1
IRS4	1	13	0	1	2	1	0.961	1	0.405	0.222
C7orf57	0	13	1	0	3	1	1	0.961	1	0.405
OR13C2	0	11	3	0	3	1	1	0.803	1	0.673
RNF103-VPS24	1	13	0	0	4	0	0.778	1	1	1
C1orf110	0	14	0	2	2	0	1	1	0.0392	1
ARL10	4	10	0	1	3	0	0.701	1	0.766	1
C1QTNF7	1	13	0	1	3	0	0.961	1	0.405	1
OR5D14	0	13	1	1	3	0	1	0.778	0.222	1
OR4C16	0	13	1	1	3	0	1	0.778	0.222	1
CLEC1B	0	13	1	1	3	0	1	0.778	0.222	1
GLRA4	1	13	0	1	2	1	0.961	1	0.405	0.222
TMEM132D	1	13	0	0	4	0	0.778	1	1	1
UTP23	0	10	4	0	4	0	1	0.327	1	1
HOXA11	0	13	1	0	3	1	1	0.961	1	0.405
TMEM187	3	10	1	1	2	1	0.803	0.961	0.673	0.405
TPD52L2	3	8	3	1	3	0	0.803	0.446	0.673	1
VMAC	7	7	0	4	0	0	1	1	0.108	1
CLDN2	1	13	0	1	2	1	0.961	1	0.405	0.222
CLDN1	0	10	4	0	4	0	1	0.327	1	1
BRCC3	0	14	0	1	2	1	1	1	0.222	0.222
OR52K1	1	13	0	1	3	0	0.961	1	0.405	1
IVL	0	14	0	1	3	0	1	1	0.222	1
CTRC	6	8	0	2	2	0	0.794	1	0.618	1
OR6C70	2	12	0	1	3	0	0.892	1	0.554	1
OR6C75	2	12	0	1	3	0	0.892	1	0.554	1
RCN2	0	14	0	0	4	0	1	1	1	1
VPS24	1	13	0	0	4	0	0.778	1	1	1
OR2A5	1	12	1	1	2	1	0.961	0.961	0.405	0.405
APOO	2	12	0	1	3	0	0.892	1	0.554	1
GRXCR1	0	13	1	1	3	0	1	0.778	0.222	1
C3orf38	0	12	2	0	4	0	1	0.595	1	1
FHOD3	2	11	1	1	3	0	0.892	0.778	0.554	1
KRTAP24-1	2	12	0	1	3	0	0.892	1	0.554	1
SRSF2	5	7	2	2	2	0	0.863	0.595	0.515	1
ZMAT4	0	12	2	1	3	0	1	0.595	0.222	1
OR8J1	0	13	1	1	3	0	1	0.778	0.222	1
CCDC106	2	10	2	1	3	0	0.892	0.595	0.554	1
CD1B	0	14	0	1	3	0	1	1	0.222	1
IFLTD1	0	13	1	1	3	0	1	0.778	0.222	1
STX11	1	12	1	0	3	1	0.778	0.961	1	0.405
ATP6V0D2	0	9	5	1	2	1	1	0.593	0.222	0.838
PPID	0	14	0	1	3	0	1	1	0.222	1
ANGPTL5	1	12	1	1	1	2	0.961	0.995	0.405	0.108
VWA1	6	6	2	2	2	0	0.794	0.595	0.618	1
DNASE1L1	3	10	1	1	2	1	0.803	0.961	0.673	0.405
TUSC3	0	10	4	1	3	0	1	0.327	0.222	1
AKR1A1	4	10	0	1	3	0	0.701	1	0.766	1
GNA13	2	12	0	2	2	0	0.981	1	0.197	1
CTSH	1	13	0	0	4	0	0.778	1	1	1
FAT3	0	12	2	1	2	1	1	0.892	0.222	0.554
CA10	0	13	1	1	3	0	1	0.778	0.222	1
MAGEB3	0	14	0	1	3	0	1	1	0.222	1
STAR	1	10	3	1	3	0	0.961	0.446	0.405	1
OR3A3	7	7	0	3	1	0	0.931	1	0.382	1
ST6GALNAC4	4	8	2	1	3	0	0.701	0.595	0.766	1
EPHX4	1	13	0	1	3	0	0.961	1	0.405	1
ANKRD16	2	12	0	0	3	1	0.595	1	1	0.222
ZNF177	7	7	0	4	0	0	1	1	0.108	1
ZDHHC15	1	13	0	2	2	0	0.995	1	0.108	1
TALDO1	4	9	1	1	3	0	0.701	0.778	0.766	1
CDK6	0	11	3	0	3	1	1	0.803	1	0.673
CFHR4	0	12	2	1	3	0	1	0.595	0.222	1
REM1	2	11	1	0	3	1	0.595	0.961	1	0.405
OR2T1	0	14	0	1	3	0	1	1	0.222	1
ZNF784	2	10	2	1	3	0	0.892	0.595	0.554	1
MDH2	5	9	0	1	3	0	0.593	1	0.838	1
ZNF670	0	14	0	1	3	0	1	1	0.222	1
FFAR2	3	11	0	0	4	0	0.446	1	1	1
PDGFD	1	12	1	1	2	1	0.961	0.961	0.405	0.405
FAM86A	6	7	1	1	2	1	0.485	0.961	0.892	0.405
OR8S1	2	12	0	1	3	0	0.892	1	0.554	1
RSAD2	0	13	1	0	2	2	1	0.995	1	0.108
PPP2R4	4	8	2	1	3	0	0.701	0.595	0.766	1
BSPRY	1	12	1	0	3	1	0.778	0.961	1	0.405
ZIC5	0	13	1	0	3	1	1	0.961	1	0.405
SSTR2	5	8	1	2	2	0	0.863	0.778	0.515	1
PCBP2	3	11	0	1	3	0	0.803	1	0.673	1
TMEM200C	1	12	1	0	4	0	0.778	0.778	1	1
COL11A1	1	13	0	1	3	0	0.961	1	0.405	1
GLUL	0	14	0	1	3	0	1	1	0.222	1
ENPP4	0	14	0	1	3	0	1	1	0.222	1
UTS2R	5	7	2	2	2	0	0.863	0.595	0.515	1
TBC1D20	1	12	1	0	4	0	0.778	0.778	1	1
PROKR2	1	12	1	0	4	0	0.778	0.778	1	1
SCN4A	2	12	0	2	2	0	0.981	1	0.197	1
FAM175B	1	13	0	0	3	1	0.778	1	1	0.222
ZNF486	5	9	0	0	4	0	0.234	1	1	1
FAM181A	2	12	0	2	2	0	0.981	1	0.197	1
NPFFR1	4	8	2	0	4	0	0.327	0.595	1	1
SERPINA7	1	13	0	1	2	1	0.961	1	0.405	0.222
UST	1	13	0	0	3	1	0.778	1	1	0.222
FAM110B	0	9	5	1	3	0	1	0.234	0.222	1
ZNF829	3	11	0	1	3	0	0.803	1	0.673	1
ADRB3	1	10	3	1	3	0	0.961	0.446	0.405	1
ORC5	1	13	0	0	3	1	0.778	1	1	0.222
CCDC108	2	12	0	0	2	2	0.595	1	1	0.0392
TRIML2	2	12	0	2	2	0	0.981	1	0.197	1
CCDC91	0	13	1	1	3	0	1	0.778	0.222	1
HTRA1	1	13	0	0	3	1	0.778	1	1	0.222
PSG8	2	10	2	1	3	0	0.892	0.595	0.554	1
ZNF789	4	10	0	1	2	1	0.701	1	0.766	0.222
SYT5	2	10	2	1	3	0	0.892	0.595	0.554	1
SYT4	2	11	1	1	3	0	0.892	0.778	0.554	1
RASSF1	5	9	0	2	2	0	0.863	1	0.515	1
TXNIP	0	14	0	0	4	0	1	1	1	1
MEIS2	0	14	0	0	4	0	1	1	1	1
TRIP13	4	8	2	1	2	1	0.701	0.892	0.766	0.554
SURF6	4	7	3	1	3	0	0.701	0.446	0.766	1
C2orf57	3	11	0	1	3	0	0.803	1	0.673	1
WNT2B	1	13	0	1	3	0	0.961	1	0.405	1
SERPINE1	4	10	0	1	2	1	0.701	1	0.766	0.222
CCDC102A	5	9	0	1	3	0	0.593	1	0.838	1
FBXO47	2	12	0	1	2	1	0.892	1	0.554	0.222
TACR2	4	8	2	0	4	0	0.327	0.595	1	1
COL5A1	4	7	3	1	3	0	0.701	0.446	0.766	1
CDK14	0	11	3	0	3	1	1	0.803	1	0.673
SSTR1	0	14	0	1	2	1	1	1	0.222	0.222
RBM23	1	13	0	1	3	0	0.961	1	0.405	1
CALCOCO2	3	11	0	1	3	0	0.803	1	0.673	1
IRF9	1	13	0	1	3	0	0.961	1	0.405	1
GABRP	3	11	0	1	3	0	0.803	1	0.673	1
PAPD4	0	14	0	1	3	0	1	1	0.222	1
GPR78	5	8	1	2	2	0	0.863	0.778	0.515	1
CDC37	7	7	0	3	1	0	0.931	1	0.382	1
GTDC1	2	11	1	1	3	0	0.892	0.778	0.554	1
GDA	1	12	1	0	4	0	0.778	0.778	1	1
C4orf37	0	14	0	1	3	0	1	1	0.222	1
SERPINH1	0	13	1	1	2	1	1	0.961	0.222	0.405
C6orf118	2	12	0	0	4	0	0.595	1	1	1
SDK1	2	11	1	2	2	0	0.981	0.778	0.197	1
T	2	12	0	0	3	1	0.595	1	1	0.222
GABRB1	0	13	1	1	3	0	1	0.778	0.222	1
SELPLG	0	14	0	0	4	0	1	1	1	1
CLU	1	11	2	1	3	0	0.961	0.595	0.405	1
CPA5	2	12	0	1	2	1	0.892	1	0.554	0.222
RFTN2	0	14	0	0	3	1	1	1	1	0.222
EIF2S3	2	12	0	1	3	0	0.892	1	0.554	1
ZNF626	5	9	0	0	4	0	0.234	1	1	1
IP6K1	6	8	0	2	2	0	0.794	1	0.618	1
TMEM151A	6	6	2	2	2	0	0.794	0.595	0.618	1
F8	0	14	0	1	2	1	1	1	0.222	0.222
CHRDL1	1	13	0	1	2	1	0.961	1	0.405	0.222
G3BP2	0	14	0	1	3	0	1	1	0.222	1
DRD2	2	12	0	1	2	1	0.892	1	0.554	0.222
SMPD2	2	12	0	1	3	0	0.892	1	0.554	1
KATNAL1	1	12	1	0	4	0	0.778	0.778	1	1
TEKT3	1	13	0	3	1	0	1	1	0.0186	1
DNAJC7	4	10	0	1	3	0	0.701	1	0.766	1
HADHB	2	11	1	0	3	1	0.595	0.961	1	0.405
SLC16A9	0	12	2	0	3	1	1	0.892	1	0.554
FOXP3	4	10	0	2	2	0	0.917	1	0.407	1
SIGLEC6	2	10	2	1	3	0	0.892	0.595	0.554	1
CHGA	2	12	0	2	2	0	0.981	1	0.197	1
CHRNA9	1	12	1	1	3	0	0.961	0.778	0.405	1
TUBAL3	2	12	0	0	3	1	0.595	1	1	0.222
ACP6	0	14	0	0	4	0	1	1	1	1
CX3CL1	5	9	0	1	3	0	0.593	1	0.838	1
PCBP4	4	10	0	1	3	0	0.701	1	0.766	1
FAH	0	14	0	0	3	1	1	1	1	0.222
SAAL1	0	14	0	1	3	0	1	1	0.222	1
HOXD3	1	13	0	0	4	0	0.778	1	1	1
RYR1	4	9	1	1	3	0	0.701	0.778	0.766	1
ARHGEF16	7	6	1	2	2	0	0.712	0.778	0.712	1
C9orf72	2	9	3	0	4	0	0.595	0.446	1	1
MRPS5	1	13	0	0	4	0	0.778	1	1	1
NAP1L3	1	13	0	1	3	0	0.961	1	0.405	1
NTSR1	3	8	3	1	3	0	0.803	0.446	0.673	1
NFATC2IP	5	8	1	1	2	1	0.593	0.961	0.838	0.405
WNT10A	2	12	0	0	2	2	0.595	1	1	0.0392
CCNA1	0	13	1	0	3	1	1	0.961	1	0.405
SYT8	4	9	1	1	3	0	0.701	0.778	0.766	1
PIGB	0	14	0	0	4	0	1	1	1	1
MCHR1	5	9	0	2	2	0	0.863	1	0.515	1
SMAD2	4	10	0	1	3	0	0.701	1	0.766	1
HLX	0	13	1	1	3	0	1	0.778	0.222	1
BCL6B	7	7	0	3	1	0	0.931	1	0.382	1
KCNS3	0	13	1	0	2	2	1	0.995	1	0.108
PFKFB4	6	8	0	2	2	0	0.794	1	0.618	1
PLIN1	2	12	0	0	3	1	0.595	1	1	0.222
ALDH1A1	0	12	2	0	4	0	1	0.595	1	1
CBLC	3	9	2	1	3	0	0.803	0.595	0.673	1
TAF15	2	12	0	1	2	1	0.892	1	0.554	0.222
C1orf129	0	14	0	1	3	0	1	1	0.222	1
LRRK2	0	14	0	1	3	0	1	1	0.222	1
CHIT1	3	11	0	1	3	0	0.803	1	0.673	1
TUBB4	7	7	0	4	0	0	1	1	0.108	1
CAMK1G	0	14	0	2	2	0	1	1	0.0392	1
ALDH3A1	3	11	0	3	1	0	0.995	1	0.0833	1
PARK2	2	12	0	0	4	0	0.595	1	1	1
TIMM44	7	7	0	4	0	0	1	1	0.108	1
GATA3	2	12	0	0	3	1	0.595	1	1	0.222
CELF6	0	14	0	0	4	0	1	1	1	1
CECR1	6	8	0	3	1	0	0.959	1	0.288	1
ARHGEF9	0	14	0	2	2	0	1	1	0.0392	1
DEAF1	4	9	1	1	3	0	0.701	0.778	0.766	1
ANKRD13C	0	14	0	1	3	0	1	1	0.222	1
PAK3	1	13	0	1	2	1	0.961	1	0.405	0.222
WIPF1	1	13	0	0	4	0	0.778	1	1	1
GALNT13	2	11	1	0	4	0	0.595	0.778	1	1
ASL	2	12	0	0	4	0	0.595	1	1	1
FCRL2	0	14	0	1	3	0	1	1	0.222	1
ZNF677	2	10	2	1	3	0	0.892	0.595	0.554	1
HSF1	2	9	3	1	3	0	0.892	0.446	0.554	1
PPP2R5B	7	7	0	2	2	0	0.712	1	0.712	1
FBXO33	0	14	0	1	2	1	1	1	0.222	0.222
ZDHHC14	2	12	0	0	3	1	0.595	1	1	0.222
CLEC14A	0	14	0	1	2	1	1	1	0.222	0.222
ABAT	5	8	1	0	3	1	0.234	0.961	1	0.405
CDC14A	1	13	0	1	3	0	0.961	1	0.405	1
NT5C2	5	9	0	1	3	0	0.593	1	0.838	1
SMCR7	3	11	0	3	1	0	0.995	1	0.0833	1
NOX1	1	13	0	1	3	0	0.961	1	0.405	1
CERKL	1	13	0	0	4	0	0.778	1	1	1
PTX4	6	7	1	1	2	1	0.485	0.961	0.892	0.405
DAB1	0	14	0	1	3	0	1	1	0.222	1
PKMYT1	6	7	1	1	2	1	0.485	0.961	0.892	0.405
FSD1	7	7	0	4	0	0	1	1	0.108	1
DOK7	5	8	1	2	2	0	0.863	0.778	0.515	1
GNS	2	11	1	1	3	0	0.892	0.778	0.554	1
LRRC27	2	10	2	0	3	1	0.595	0.892	1	0.554
NOTCH3	7	7	0	1	3	0	0.382	1	0.931	1
SPATS2L	0	14	0	0	4	0	1	1	1	1
CDT1	7	6	1	3	1	0	0.931	0.778	0.382	1
MYEF2	0	14	0	0	4	0	1	1	1	1
PHGDH	1	13	0	1	3	0	0.961	1	0.405	1
THEMIS	1	12	1	1	3	0	0.961	0.778	0.405	1
FKBP9	0	13	1	0	3	1	1	0.961	1	0.405
SLC5A8	0	13	1	1	3	0	1	0.778	0.222	1
ARID3A	7	7	0	4	0	0	1	1	0.108	1
DDX56	1	13	0	0	3	1	0.778	1	1	0.222
C5orf34	0	13	1	0	4	0	1	0.778	1	1
TRIM35	1	11	2	1	3	0	0.961	0.595	0.405	1
CHM	1	13	0	1	3	0	0.961	1	0.405	1
SPATA2	2	10	2	0	4	0	0.595	0.595	1	1
LCA5L	3	11	0	2	2	0	0.956	1	0.299	1
XKR6	0	12	2	1	3	0	1	0.595	0.222	1
NRG3	0	12	2	1	2	1	1	0.892	0.222	0.554
ACVRL1	3	10	1	1	3	0	0.803	0.778	0.673	1
RSC1A1	6	8	0	2	2	0	0.794	1	0.618	1
CCDC63	3	11	0	0	4	0	0.446	1	1	1
PCCB	0	13	1	0	4	0	1	0.778	1	1
KCNC1	0	14	0	1	3	0	1	1	0.222	1
SLC22A8	7	7	0	2	2	0	0.712	1	0.712	1
MMP16	0	9	5	1	2	1	1	0.593	0.222	0.838
PDZD7	5	9	0	1	3	0	0.593	1	0.838	1
MCM7	4	10	0	1	2	1	0.701	1	0.766	0.222
RNPEPL1	3	10	1	1	3	0	0.803	0.778	0.673	1
ODZ2	0	14	0	1	3	0	1	1	0.222	1
CYP26B1	0	13	1	0	4	0	1	0.778	1	1
GPC1	3	10	1	1	3	0	0.803	0.778	0.673	1
C17orf56	5	7	2	2	2	0	0.863	0.595	0.515	1
DLAT	2	12	0	1	2	1	0.892	1	0.554	0.222
KLHDC4	7	6	1	3	1	0	0.931	0.778	0.382	1
CERCAM	4	8	2	1	3	0	0.701	0.595	0.766	1
HS6ST2	1	13	0	1	2	1	0.961	1	0.405	0.222
GHR	0	13	1	0	4	0	1	0.778	1	1
ZNF799	7	7	0	3	1	0	0.931	1	0.382	1
NEU4	3	10	1	1	3	0	0.803	0.778	0.673	1
MTMR1	0	14	0	1	2	1	1	1	0.222	0.222
SLC2A13	0	14	0	1	3	0	1	1	0.222	1
KCNG4	7	6	1	3	1	0	0.931	0.778	0.382	1
WDR70	0	13	1	0	4	0	1	0.778	1	1
PANX2	5	8	1	3	1	0	0.977	0.778	0.206	1
TTYH3	4	8	2	2	2	0	0.917	0.595	0.407	1
TTYH2	5	8	1	2	2	0	0.863	0.778	0.515	1
ZNF334	1	11	2	0	3	1	0.778	0.892	1	0.554
RECQL	0	13	1	1	3	0	1	0.778	0.222	1
RUNX1T1	0	10	4	1	1	2	1	0.917	0.222	0.407
GMEB1	5	9	0	2	2	0	0.863	1	0.515	1
FUBP3	4	8	2	1	3	0	0.701	0.595	0.766	1
SLCO1B1	0	13	1	1	3	0	1	0.778	0.222	1
CYP27B1	3	11	0	1	3	0	0.803	1	0.673	1
ZNF8	2	10	2	1	3	0	0.892	0.595	0.554	1
GRAMD1C	0	12	2	0	4	0	1	0.595	1	1
PABPC1	0	11	3	1	3	0	1	0.446	0.222	1
CKAP2	0	13	1	0	3	1	1	0.961	1	0.405
ZNF513	2	11	1	0	3	1	0.595	0.961	1	0.405
CENPT	6	8	0	3	1	0	0.959	1	0.288	1
KLHL38	0	10	4	0	4	0	1	0.327	1	1
CCIN	0	13	1	0	4	0	1	0.778	1	1
MLL4	3	11	0	0	4	0	0.446	1	1	1
ZGPAT	3	8	3	1	3	0	0.803	0.446	0.673	1
FZD3	1	11	2	1	3	0	0.961	0.595	0.405	1
KRT6A	3	10	1	1	3	0	0.803	0.778	0.673	1
LPP	0	11	3	0	4	0	1	0.446	1	1
FBXO24	4	10	0	1	2	1	0.701	1	0.766	0.222
CDC25B	1	12	1	0	4	0	0.778	0.778	1	1
PRKG1	0	12	2	0	3	1	1	0.892	1	0.554
CCDC64	3	11	0	0	4	0	0.446	1	1	1
FLCN	3	11	0	3	1	0	0.995	1	0.0833	1
SIGLEC12	2	10	2	1	3	0	0.892	0.595	0.554	1
EEPD1	0	13	1	0	3	1	1	0.961	1	0.405
AGPS	1	13	0	0	4	0	0.778	1	1	1
ZNF783	2	12	0	1	2	1	0.892	1	0.554	0.222
ZNF12	4	9	1	2	2	0	0.917	0.778	0.407	1
TNFRSF8	6	8	0	2	2	0	0.794	1	0.618	1
KAL1	0	14	0	1	3	0	1	1	0.222	1
IL1RAPL2	1	13	0	1	2	1	0.961	1	0.405	0.222
ARAF	4	10	0	2	2	0	0.917	1	0.407	1
GPR37	1	10	3	0	3	1	0.778	0.803	1	0.673
KIF3A	1	13	0	1	3	0	0.961	1	0.405	1
C14orf159	2	12	0	2	2	0	0.981	1	0.197	1
GPR115	0	13	1	0	4	0	1	0.778	1	1
SH3RF3	0	13	1	0	4	0	1	0.778	1	1
GRK6	4	10	0	1	3	0	0.701	1	0.766	1
ZNF470	2	10	2	1	3	0	0.892	0.595	0.554	1
CSRNP1	1	13	0	1	3	0	0.961	1	0.405	1
ADAM18	0	11	3	1	3	0	1	0.446	0.222	1
SPG20	0	13	1	0	3	1	1	0.961	1	0.405
SLCO2A1	0	13	1	0	4	0	1	0.778	1	1
ADD3	0	12	2	1	2	1	1	0.892	0.222	0.554
LILRB3	2	10	2	1	3	0	0.892	0.595	0.554	1
DPY19L3	1	13	0	0	4	0	0.778	1	1	1
ASPG	4	10	0	2	2	0	0.917	1	0.407	1
LRFN5	0	13	1	1	2	1	1	0.961	0.222	0.405
ZNF418	2	10	2	1	3	0	0.892	0.595	0.554	1
CPNE7	7	6	1	3	1	0	0.931	0.778	0.382	1
PRKRIR	0	13	1	1	2	1	1	0.961	0.222	0.405
ARHGAP25	0	13	1	0	4	0	1	0.778	1	1
GYS2	0	13	1	1	3	0	1	0.778	0.222	1
KIF22	5	8	1	1	2	1	0.593	0.961	0.838	0.405
EPN2	3	11	0	3	1	0	0.995	1	0.0833	1
CUL4A	2	11	1	0	3	1	0.595	0.961	1	0.405
ZNF544	2	10	2	1	3	0	0.892	0.595	0.554	1
MPL	4	10	0	1	3	0	0.701	1	0.766	1
ZBTB24	2	12	0	1	3	0	0.892	1	0.554	1
IRF2BP1	3	9	2	1	3	0	0.803	0.595	0.673	1
TP63	0	11	3	0	4	0	1	0.446	1	1
PRKCB	5	8	1	1	2	1	0.593	0.961	0.838	0.405
MME	0	11	3	0	4	0	1	0.446	1	1
PCCA	0	13	1	0	3	1	1	0.961	1	0.405
FBXW7	0	14	0	1	3	0	1	1	0.222	1
PAK4	4	9	1	1	3	0	0.701	0.778	0.766	1
SMURF2	2	12	0	2	2	0	0.981	1	0.197	1
MDGA2	0	13	1	1	3	0	1	0.778	0.222	1
LRRC43	4	10	0	0	4	0	0.327	1	1	1
OVGP1	1	13	0	1	3	0	0.961	1	0.405	1
ZNF133	0	13	1	0	3	1	1	0.961	1	0.405
TSNAXIP1	6	8	0	3	1	0	0.959	1	0.288	1
SLITRK1	0	11	3	0	3	1	1	0.803	1	0.673
DHX32	1	13	0	0	3	1	0.778	1	1	0.222
CAMK2B	1	13	0	0	3	1	0.778	1	1	0.222
PADI4	6	8	0	2	2	0	0.794	1	0.618	1
CHGB	1	12	1	0	4	0	0.778	0.778	1	1
LSR	3	11	0	0	4	0	0.446	1	1	1
LRFN4	6	6	2	2	2	0	0.794	0.595	0.618	1
JPH1	0	10	4	1	3	0	1	0.327	0.222	1
ZNF668	5	8	1	1	2	1	0.593	0.961	0.838	0.405
ELMO2	1	11	2	0	3	1	0.778	0.892	1	0.554
PDZD2	4	9	1	0	3	1	0.327	0.961	1	0.405
PADI1	6	8	0	2	2	0	0.794	1	0.618	1
CCDC164	2	11	1	0	3	1	0.595	0.961	1	0.405
TAF4	3	8	3	1	3	0	0.803	0.446	0.673	1
CNGB3	0	9	5	1	2	1	1	0.593	0.222	0.838
RASA2	0	12	2	0	4	0	1	0.595	1	1
ZNF560	7	7	0	4	0	0	1	1	0.108	1
EZH1	4	10	0	1	3	0	0.701	1	0.766	1
NCAPH	1	13	0	0	4	0	0.778	1	1	1
CNGA3	0	14	0	0	4	0	1	1	1	1
ADARB2	3	11	0	0	3	1	0.446	1	1	0.222
DAB2	0	13	1	0	4	0	1	0.778	1	1
CDC27	3	11	0	2	2	0	0.956	1	0.299	1
TRMT1	7	7	0	2	2	0	0.712	1	0.712	1
HIF3A	3	9	2	1	3	0	0.803	0.595	0.673	1
GGT7	2	10	2	0	3	1	0.595	0.892	1	0.554
PROX1	0	13	1	2	2	0	1	0.778	0.0392	1
FBXO11	0	13	1	0	3	1	1	0.961	1	0.405
SLC6A9	4	10	0	1	3	0	0.701	1	0.766	1
SATB2	0	14	0	0	3	1	1	1	1	0.222
CDH7	2	12	0	1	3	0	0.892	1	0.554	1
DHX58	4	10	0	1	3	0	0.701	1	0.766	1
POU2F1	0	14	0	1	3	0	1	1	0.222	1
TGM7	4	10	0	1	3	0	0.701	1	0.766	1
KIF18A	1	11	2	1	2	1	0.961	0.892	0.405	0.554
CLCNKB	6	8	0	2	2	0	0.794	1	0.618	1
SLITRK6	0	11	3	0	3	1	1	0.803	1	0.673
JPH2	1	11	2	0	4	0	0.778	0.595	1	1
CDH8	1	13	0	1	3	0	0.961	1	0.405	1
SLC27A5	2	10	2	1	3	0	0.892	0.595	0.554	1
RPS6KA5	2	12	0	2	2	0	0.981	1	0.197	1
CLPB	5	8	1	2	2	0	0.863	0.778	0.515	1
ZNF438	0	14	0	0	3	1	1	1	1	0.222
SAMD4B	4	9	1	1	3	0	0.701	0.778	0.766	1
ABLIM1	0	13	1	1	2	1	1	0.961	0.222	0.405
GOLGA1	1	12	1	0	4	0	0.778	0.778	1	1
ZNF347	2	10	2	1	3	0	0.892	0.595	0.554	1
CDH6	0	11	3	0	3	1	1	0.803	1	0.673
ADAM29	1	13	0	2	2	0	0.995	1	0.108	1
EPX	2	12	0	2	2	0	0.981	1	0.197	1
SNRK	2	12	0	1	3	0	0.892	1	0.554	1
SLC27A3	4	10	0	1	3	0	0.701	1	0.766	1
HCN1	0	13	1	0	4	0	1	0.778	1	1
CCDC39	0	11	3	0	4	0	1	0.446	1	1
AHRR	4	8	2	1	2	1	0.701	0.892	0.766	0.554
TRPC7	1	13	0	1	3	0	0.961	1	0.405	1
YY1AP1	4	10	0	1	3	0	0.701	1	0.766	1
FSCB	0	13	1	1	3	0	1	0.778	0.222	1
ARMC2	2	12	0	1	3	0	0.892	1	0.554	1
SLITRK2	0	14	0	1	2	1	1	1	0.222	0.222
DPP8	2	12	0	0	4	0	0.595	1	1	1
DACT1	1	13	0	1	3	0	0.961	1	0.405	1
CLCN4	1	13	0	1	3	0	0.961	1	0.405	1
PIWIL1	1	13	0	0	4	0	0.778	1	1	1
ZCCHC2	3	11	0	1	3	0	0.803	1	0.673	1
SYCP1	1	13	0	1	3	0	0.961	1	0.405	1
GPR110	0	14	0	0	4	0	1	1	1	1
GPRASP2	1	13	0	1	3	0	0.961	1	0.405	1
PCDHB4	1	13	0	1	3	0	0.961	1	0.405	1
PCDHB3	1	13	0	1	3	0	0.961	1	0.405	1
CDH22	1	11	2	0	3	1	0.778	0.892	1	0.554
GRIA4	1	12	1	1	2	1	0.961	0.961	0.405	0.405
VAC14	5	9	0	3	1	0	0.977	1	0.206	1
ARMCX5-GPRASP2	1	13	0	1	3	0	0.961	1	0.405	1
PCSK4	7	7	0	4	0	0	1	1	0.108	1
PYGL	0	14	0	1	3	0	1	1	0.222	1
SEMA3G	4	10	0	1	3	0	0.701	1	0.766	1
USP29	2	10	2	1	3	0	0.892	0.595	0.554	1
PTCHD1	0	14	0	1	3	0	1	1	0.222	1
TAS1R1	6	8	0	2	2	0	0.794	1	0.618	1
ANKRD28	0	13	1	1	3	0	1	0.778	0.222	1
USP13	0	11	3	0	4	0	1	0.446	1	1
JPH3	7	6	1	3	1	0	0.931	0.778	0.382	1
CIZ1	4	8	2	1	3	0	0.701	0.595	0.766	1
LRRC8E	7	7	0	4	0	0	1	1	0.108	1
DISC1	0	14	0	1	3	0	1	1	0.222	1
VLDLR	1	11	2	1	3	0	0.961	0.595	0.405	1
DMD	0	14	0	1	3	0	1	1	0.222	1
TFR2	4	10	0	1	2	1	0.701	1	0.766	0.222
KCNB1	1	11	2	0	4	0	0.778	0.595	1	1
PCDHGA4	1	13	0	1	3	0	0.961	1	0.405	1
TRPC6	1	12	1	1	1	2	0.961	0.995	0.405	0.108
PDZD4	3	10	1	1	2	1	0.803	0.961	0.673	0.405
TCHHL1	0	14	0	1	3	0	1	1	0.222	1
FSTL4	1	13	0	1	3	0	0.961	1	0.405	1
GRIA1	0	14	0	1	3	0	1	1	0.222	1
B4GALNT4	4	9	1	1	3	0	0.701	0.778	0.766	1
C6	0	13	1	0	4	0	1	0.778	1	1
DNAJC6	0	14	0	1	3	0	1	1	0.222	1
ZNRF3	5	9	0	3	1	0	0.977	1	0.206	1
OSMR	0	13	1	0	4	0	1	0.778	1	1
AXIN2	2	12	0	2	2	0	0.981	1	0.197	1
GABBR2	1	12	1	0	4	0	0.778	0.778	1	1
GPATCH1	3	11	0	0	4	0	0.446	1	1	1
EML4	1	13	0	0	3	1	0.778	1	1	0.222
EIF2C2	1	9	4	1	3	0	0.961	0.327	0.405	1
SFMBT2	2	12	0	0	3	1	0.595	1	1	0.222
STAT6	3	11	0	1	3	0	0.803	1	0.673	1
GRM1	1	12	1	0	3	1	0.778	0.961	1	0.405
AR	0	14	0	2	2	0	1	1	0.0392	1
KIAA1024	0	14	0	0	4	0	1	1	1	1
AQPEP	0	14	0	1	3	0	1	1	0.222	1
PCDHGB6	1	13	0	1	3	0	0.961	1	0.405	1
CCDC57	5	7	2	2	2	0	0.863	0.595	0.515	1
ADAM12	1	13	0	0	3	1	0.778	1	1	0.222
ACTN2	0	14	0	1	3	0	1	1	0.222	1
RNF111	1	13	0	0	4	0	0.778	1	1	1
DGKI	1	13	0	1	2	1	0.961	1	0.405	0.222
EEF2	7	7	0	4	0	0	1	1	0.108	1
PCDHGA10	1	13	0	1	3	0	0.961	1	0.405	1
AXIN1	6	7	1	1	2	1	0.485	0.961	0.892	0.405
MAGEE1	1	13	0	2	2	0	0.995	1	0.108	1
PPP1R10	4	10	0	1	3	0	0.701	1	0.766	1
NFKB1	0	14	0	1	3	0	1	1	0.222	1
SLC4A10	2	11	1	0	4	0	0.595	0.778	1	1
PCDHGB2	1	13	0	1	3	0	0.961	1	0.405	1
CNTN3	0	13	1	0	4	0	1	0.778	1	1
PCDHGA6	1	13	0	1	3	0	0.961	1	0.405	1
ANO7	3	10	1	1	3	0	0.803	0.778	0.673	1
HK2	0	13	1	0	4	0	1	0.778	1	1
AP2A1	3	9	2	1	3	0	0.803	0.595	0.673	1
SFSWAP	2	12	0	0	4	0	0.595	1	1	1
EPHA6	0	11	3	0	4	0	1	0.446	1	1
PCDHA7	1	13	0	1	3	0	0.961	1	0.405	1
TSHZ2	0	12	2	0	4	0	1	0.595	1	1
ITGAV	1	13	0	1	3	0	0.961	1	0.405	1
ST18	0	9	5	1	3	0	1	0.234	0.222	1
ATP11C	0	14	0	1	2	1	1	1	0.222	0.222
BMP2K	0	14	0	1	3	0	1	1	0.222	1
WDHD1	1	13	0	1	3	0	0.961	1	0.405	1
CNTN5	1	12	1	1	2	1	0.961	0.961	0.405	0.405
EPHA10	5	9	0	1	3	0	0.593	1	0.838	1
ASAP2	1	12	1	0	2	2	0.778	0.995	1	0.108
RAG1	0	13	1	1	3	0	1	0.778	0.222	1
ANKRD24	7	7	0	4	0	0	1	1	0.108	1
HK3	4	10	0	1	3	0	0.701	1	0.766	1
SCUBE1	5	8	1	2	2	0	0.863	0.778	0.515	1
ADNP	2	10	2	0	4	0	0.595	0.595	1	1
MYT1L	1	12	1	0	2	2	0.778	0.995	1	0.108
PPP2R3A	0	13	1	0	4	0	1	0.778	1	1
HPS5	0	14	0	1	3	0	1	1	0.222	1
C6orf170	1	12	1	1	3	0	0.961	0.778	0.405	1
ATXN2L	5	8	1	1	2	1	0.593	0.961	0.838	0.405
PDZRN3	0	13	1	0	4	0	1	0.778	1	1
FAM120C	1	13	0	2	2	0	0.995	1	0.108	1
INTS5	7	7	0	2	2	0	0.712	1	0.712	1
EPB41L3	1	12	1	0	4	0	0.778	0.778	1	1
SPECC1	3	11	0	2	2	0	0.956	1	0.299	1
ZBTB4	7	7	0	3	1	0	0.931	1	0.382	1
SYNPO2	0	14	0	1	3	0	1	1	0.222	1
MCF2L2	2	10	2	0	4	0	0.595	0.595	1	1
HDAC7	2	12	0	1	3	0	0.892	1	0.554	1
FAM179A	1	12	1	0	3	1	0.778	0.961	1	0.405
AP3B2	0	14	0	0	3	1	1	1	1	0.222
MAN2B1	7	7	0	3	1	0	0.931	1	0.382	1
APAF1	0	13	1	1	2	1	1	0.961	0.222	0.405
MAGEC1	0	14	0	1	2	1	1	1	0.222	0.222
KIF4B	0	14	0	1	3	0	1	1	0.222	1
ARID4A	1	13	0	1	3	0	0.961	1	0.405	1
ZBTB38	0	12	2	0	4	0	1	0.595	1	1
MSLNL	6	7	1	1	2	1	0.485	0.961	0.892	0.405
RAPGEF1	4	8	2	1	3	0	0.701	0.595	0.766	1
LAMA5	3	8	3	1	3	0	0.803	0.446	0.673	1
KIF17	7	7	0	2	2	0	0.712	1	0.712	1
EMILIN1	2	11	1	0	3	1	0.595	0.961	1	0.405
FAM135A	0	13	1	0	4	0	1	0.778	1	1
PDE3A	0	13	1	1	3	0	1	0.778	0.222	1
FBXO38	0	14	0	1	3	0	1	1	0.222	1
KIAA1522	5	9	0	2	2	0	0.863	1	0.515	1
ADAMTS3	0	14	0	1	3	0	1	1	0.222	1
STAG1	0	13	1	0	4	0	1	0.778	1	1
NEK1	1	13	0	2	2	0	0.995	1	0.108	1
COL19A1	0	13	1	0	4	0	1	0.778	1	1
ANKS1B	0	13	1	1	2	1	1	0.961	0.222	0.405
ADAMTS10	7	7	0	4	0	0	1	1	0.108	1
SALL1	1	13	0	1	3	0	0.961	1	0.405	1
NLRP5	2	10	2	1	3	0	0.892	0.595	0.554	1
PCDH19	1	13	0	1	3	0	0.961	1	0.405	1
RPGRIP1	1	13	0	1	3	0	0.961	1	0.405	1
KIF1C	7	7	0	3	1	0	0.931	1	0.382	1
AFF2	0	14	0	1	2	1	1	1	0.222	0.222
ABCB1	0	11	3	0	3	1	1	0.803	1	0.673
CARD11	4	9	1	2	2	0	0.917	0.778	0.407	1
UBE2O	5	7	2	2	2	0	0.863	0.595	0.515	1
CILP	2	12	0	0	4	0	0.595	1	1	1
DNAH5	0	12	2	0	3	1	1	0.892	1	0.554
PCDH11X	1	13	0	1	3	0	0.961	1	0.405	1
ATN1	0	14	0	1	3	0	1	1	0.222	1
TRPS1	0	10	4	0	4	0	1	0.327	1	1
DENND3	2	9	3	1	3	0	0.892	0.446	0.554	1
MED23	1	12	1	0	4	0	0.778	0.778	1	1
CNTLN	1	11	2	1	3	0	0.961	0.595	0.405	1
TBC1D9	1	13	0	1	3	0	0.961	1	0.405	1
ATRN	1	12	1	0	4	0	0.778	0.778	1	1
LRPPRC	0	14	0	0	3	1	1	1	1	0.222
VPS8	2	10	2	0	4	0	0.595	0.595	1	1
ADCY8	0	9	5	0	4	0	1	0.234	1	1
KIF27	1	12	1	0	4	0	0.778	0.778	1	1
MYO3B	1	13	0	0	4	0	0.778	1	1	1
HDAC6	4	10	0	2	2	0	0.917	1	0.407	1
FGD5	2	11	1	1	3	0	0.892	0.778	0.554	1
NFAT5	6	8	0	3	1	0	0.959	1	0.288	1
MAP3K5	1	13	0	0	4	0	0.778	1	1	1
SCAF11	0	14	0	1	3	0	1	1	0.222	1
CCNB3	0	14	0	2	2	0	1	1	0.0392	1
PLEKHG4	6	8	0	3	1	0	0.959	1	0.288	1
NUP153	1	13	0	0	4	0	0.778	1	1	1
ROBO2	0	12	2	0	4	0	1	0.595	1	1
IGDCC4	2	12	0	0	4	0	0.595	1	1	1
PTPRK	1	12	1	1	3	0	0.961	0.778	0.405	1
GAPVD1	1	12	1	0	4	0	0.778	0.778	1	1
NPHS1	3	11	0	0	4	0	0.446	1	1	1
TAOK2	5	8	1	1	2	1	0.593	0.961	0.838	0.405
ERBB3	3	11	0	1	3	0	0.803	1	0.673	1
SLC4A2	1	13	0	1	2	1	0.961	1	0.405	0.222
ASXL2	2	11	1	0	3	1	0.595	0.961	1	0.405
KIAA1199	0	14	0	0	3	1	1	1	1	0.222
RB1CC1	0	9	5	1	3	0	1	0.234	0.222	1
INSR	7	7	0	4	0	0	1	1	0.108	1
NPC1L1	1	13	0	0	3	1	0.778	1	1	0.222
WDR7	2	12	0	1	3	0	0.892	1	0.554	1
THOC2	1	13	0	1	2	1	0.961	1	0.405	0.222
DCC	2	12	0	1	3	0	0.892	1	0.554	1
KIAA2022	1	13	0	2	2	0	0.995	1	0.108	1
ABCA8	1	12	1	2	2	0	0.995	0.778	0.108	1
MYO3A	1	12	1	0	3	1	0.778	0.961	1	0.405
CDK12	2	12	0	1	2	1	0.892	1	0.554	0.222
HEATR7B2	0	13	1	0	4	0	1	0.778	1	1
SHROOM4	0	14	0	2	2	0	1	1	0.0392	1
LRRC16B	1	13	0	1	3	0	0.961	1	0.405	1
RPAP1	4	10	0	1	3	0	0.701	1	0.766	1
C5	1	12	1	0	4	0	0.778	0.778	1	1
ANKRD26	1	12	1	0	3	1	0.778	0.961	1	0.405
C9orf79	1	12	1	0	4	0	0.778	0.778	1	1
PREX2	0	10	4	1	3	0	1	0.327	0.222	1
NLRP1	7	7	0	3	1	0	0.931	1	0.382	1
HERC2	0	14	0	1	3	0	1	1	0.222	1
TRPM1	0	14	0	1	3	0	1	1	0.222	1
LAMC1	0	14	0	1	3	0	1	1	0.222	1
FRMPD1	0	13	1	0	4	0	1	0.778	1	1
UBR1	4	10	0	1	3	0	0.701	1	0.766	1
TRPM2	5	7	2	2	2	0	0.863	0.595	0.515	1
ARAP1	5	8	1	2	2	0	0.863	0.778	0.515	1
HEATR7A	2	9	3	1	3	0	0.892	0.446	0.554	1
TIAM1	5	9	0	2	2	0	0.863	1	0.515	1
KDM6B	7	7	0	3	1	0	0.931	1	0.382	1
ARFGEF1	0	10	4	1	3	0	1	0.327	0.222	1
KIF13A	1	13	0	0	4	0	0.778	1	1	1
WNK3	1	13	0	2	2	0	0.995	1	0.108	1
AKAP11	0	13	1	0	4	0	1	0.778	1	1
TCHH	0	14	0	1	3	0	1	1	0.222	1
C4orf21	1	13	0	1	3	0	0.961	1	0.405	1
KIAA0284	4	10	0	2	2	0	0.917	1	0.407	1
PCM1	0	11	3	1	3	0	1	0.446	0.222	1
SHROOM2	1	13	0	1	3	0	0.961	1	0.405	1
ALK	1	12	1	0	3	1	0.778	0.961	1	0.405
TRIP11	2	12	0	2	2	0	0.981	1	0.197	1
C3	7	7	0	4	0	0	1	1	0.108	1
ADAMTS20	0	14	0	1	3	0	1	1	0.222	1
KIF21B	3	11	0	1	3	0	0.803	1	0.673	1
COL14A1	0	10	4	0	4	0	1	0.327	1	1
DOCK5	1	10	3	1	3	0	0.961	0.446	0.405	1
CEP192	1	13	0	0	4	0	0.778	1	1	1
TTC3	3	11	0	2	2	0	0.956	1	0.299	1
GPR98	0	13	1	1	3	0	1	0.778	0.222	1
KIF1A	3	10	1	1	3	0	0.803	0.778	0.673	1
DOCK4	1	10	3	0	4	0	0.778	0.446	1	1
C5orf42	0	13	1	0	4	0	1	0.778	1	1
KIAA1549	2	12	0	1	2	1	0.892	1	0.554	0.222
CACNA1S	3	11	0	1	3	0	0.803	1	0.673	1
KNDC1	2	10	2	0	3	1	0.595	0.892	1	0.554
KIAA2026	1	11	2	1	3	0	0.961	0.595	0.405	1
MYH2	2	12	0	2	2	0	0.981	1	0.197	1
FCGBP	4	9	1	1	3	0	0.701	0.778	0.766	1
PPL	6	7	1	1	2	1	0.485	0.961	0.892	0.405
WDR90	6	7	1	1	2	1	0.485	0.961	0.892	0.405
MYH3	2	12	0	2	2	0	0.981	1	0.197	1
PRR12	3	9	2	1	3	0	0.803	0.595	0.673	1
COL11A2	4	10	0	1	3	0	0.701	1	0.766	1
NACA	3	11	0	1	3	0	0.803	1	0.673	1
CHD5	5	8	1	2	2	0	0.863	0.778	0.515	1
GREB1	1	12	1	0	2	2	0.778	0.995	1	0.108
RTTN	2	12	0	0	4	0	0.595	1	1	1
AHCTF1	0	14	0	1	3	0	1	1	0.222	1
DSCAM	3	11	0	2	2	0	0.956	1	0.299	1
ARID1A	6	8	0	2	2	0	0.794	1	0.618	1
PTPRZ1	1	10	3	0	4	0	0.778	0.446	1	1
DYSF	0	13	1	0	4	0	1	0.778	1	1
MYO18A	2	12	0	0	3	1	0.595	1	1	0.222
CACNA1C	0	14	0	1	3	0	1	1	0.222	1
NAV3	0	12	2	1	3	0	1	0.595	0.222	1
MYO9A	0	14	0	0	4	0	1	1	1	1
WNK2	1	12	1	0	4	0	0.778	0.778	1	1
INTS1	4	8	2	2	2	0	0.917	0.595	0.407	1
HIVEP2	1	12	1	0	3	1	0.778	0.961	1	0.405
CACNA1G	3	10	1	1	3	0	0.803	0.778	0.673	1
SEC16A	4	7	3	1	3	0	0.701	0.446	0.766	1
IGF2R	2	12	0	0	4	0	0.595	1	1	1
GPR179	2	12	0	1	2	1	0.892	1	0.554	0.222
TNRC18	4	9	1	2	2	0	0.917	0.778	0.407	1
CSPG4	2	12	0	0	4	0	0.595	1	1	1
ODZ1	1	13	0	1	2	1	0.961	1	0.405	0.222
ACAN	2	12	0	0	3	1	0.595	1	1	0.222
ASH1L	4	10	0	1	3	0	0.701	1	0.766	1
GCN1L1	3	11	0	0	4	0	0.446	1	1	1
PKD1L1	0	13	1	0	3	1	1	0.961	1	0.405
CENPF	0	12	2	2	2	0	1	0.595	0.0392	1
COL12A1	0	13	1	0	4	0	1	0.778	1	1
ZFHX4	0	10	4	1	2	1	1	0.701	0.222	0.766
MEGF8	4	9	1	1	3	0	0.701	0.778	0.766	1
KALRN	0	13	1	0	4	0	1	0.778	1	1
PRIC285	3	8	3	1	3	0	0.803	0.446	0.673	1
VCAN	0	13	1	1	3	0	1	0.778	0.222	1
LAMA1	1	12	1	0	4	0	0.778	0.778	1	1
COL6A3	3	11	0	1	3	0	0.803	1	0.673	1
CMYA5	0	14	0	1	3	0	1	1	0.222	1
CSMD2	3	11	0	1	3	0	0.803	1	0.673	1
DNAH10	3	11	0	0	4	0	0.446	1	1	1
BIRC6	1	12	1	0	3	1	0.778	0.961	1	0.405
HUWE1	1	13	0	2	2	0	0.995	1	0.108	1
FAT2	2	12	0	1	3	0	0.892	1	0.554	1
DNAH2	7	7	0	3	1	0	0.931	1	0.382	1
LRP2	1	13	0	0	4	0	0.778	1	1	1
RYR2	0	14	0	1	3	0	1	1	0.222	1
FAT4	0	14	0	1	3	0	1	1	0.222	1
HSPG2	6	7	1	2	2	0	0.794	0.778	0.618	1
RYR3	0	14	0	0	4	0	1	1	1	1
OBSCN	0	14	0	1	3	0	1	1	0.222	1
TTN	0	14	0	0	4	0	1	1	1	1
SLC45A4	2	9	3	1	3	0	0.892	0.446	0.554	1
LBP	2	11	1	0	3	1	0.595	0.961	1	0.405
PCDH1	1	13	0	1	3	0	0.961	1	0.405	1
PCK2	1	13	0	1	3	0	0.961	1	0.405	1
TRPM3	0	13	1	0	4	0	1	0.778	1	1
GPR112	0	14	0	1	2	1	1	1	0.222	0.222
ARHGAP6	0	14	0	1	3	0	1	1	0.222	1
BCOR	4	10	0	2	2	0	0.917	1	0.407	1
APOB	0	13	1	0	2	2	1	0.995	1	0.108
MYO7A	0	13	1	1	2	1	1	0.961	0.222	0.405
CUBN	2	12	0	0	3	1	0.595	1	1	0.222
SYNE1	2	12	0	0	3	1	0.595	1	1	0.222
TMCO7	6	8	0	3	1	0	0.959	1	0.288	1
RAB11FIP3	6	7	1	1	2	1	0.485	0.961	0.892	0.405
LIG1	3	9	2	1	3	0	0.803	0.595	0.673	1
BAI2	4	10	0	2	2	0	0.917	1	0.407	1
SI	0	10	4	0	4	0	1	0.327	1	1
SLC10A1	2	12	0	1	3	0	0.892	1	0.554	1
CADPS	1	13	0	0	4	0	0.778	1	1	1
ADAMTS16	0	13	1	0	3	1	1	0.961	1	0.405
RIMS2	0	10	4	1	3	0	1	0.327	0.222	1
TSHZ3	1	13	0	0	4	0	0.778	1	1	1
MUC16	7	7	0	4	0	0	1	1	0.108	1
SELS	0	14	0	0	3	1	1	1	1	0.222
TMEM120A	5	9	0	1	3	0	0.593	1	0.838	1
FOLR3	5	8	1	2	2	0	0.863	0.778	0.515	1
SELT	0	11	3	0	4	0	1	0.446	1	1
GOLGA6D	2	12	0	0	4	0	0.595	1	1	1
FOLR2	5	8	1	2	2	0	0.863	0.778	0.515	1
NPY5R	0	14	0	2	2	0	1	1	0.0392	1
DEFB108B	5	8	1	2	2	0	0.863	0.778	0.515	1
METTL11A	4	8	2	1	3	0	0.701	0.595	0.766	1
APPL2	0	13	1	1	3	0	1	0.778	0.222	1
SLC7A10	3	11	0	0	4	0	0.446	1	1	1
CBX5	3	11	0	1	3	0	0.803	1	0.673	1
SELE	0	14	0	1	3	0	1	1	0.222	1
SLC7A14	0	10	4	0	4	0	1	0.327	1	1
SELK	1	13	0	1	3	0	0.961	1	0.405	1
MIR23C	1	13	0	1	3	0	0.961	1	0.405	1
PLEKHG7	0	12	2	1	3	0	1	0.595	0.222	1
PRDM2	5	9	0	2	2	0	0.863	1	0.515	1
MIR194-2	7	7	0	2	2	0	0.712	1	0.712	1
NFIA	0	14	0	1	3	0	1	1	0.222	1
PLEKHG3	2	12	0	1	3	0	0.892	1	0.554	1
SELL	0	14	0	1	3	0	1	1	0.222	1
AASDHPPT	1	12	1	1	2	1	0.961	0.961	0.405	0.405
FP588	0	12	2	0	4	0	1	0.595	1	1
SLFN13	2	12	0	1	2	1	0.892	1	0.554	0.222
PLAA	1	10	3	0	4	0	0.778	0.446	1	1
C1orf192	0	14	0	1	3	0	1	1	0.222	1
C8orf83	0	10	4	1	2	1	1	0.701	0.222	0.766
OR10J3	0	14	0	1	3	0	1	1	0.222	1
LUZP2	0	12	2	1	3	0	1	0.595	0.222	1
SLFN12	2	12	0	1	2	1	0.892	1	0.554	0.222
C1orf198	0	14	0	1	3	0	1	1	0.222	1
LUZP6	1	13	0	1	2	1	0.961	1	0.405	0.222
OR10J5	0	14	0	1	3	0	1	1	0.222	1
LUZP4	1	13	0	1	2	1	0.961	1	0.405	0.222
FOXD3	0	14	0	1	3	0	1	1	0.222	1
ACAP2	2	9	3	0	4	0	0.595	0.446	1	1
ACAP1	7	7	0	3	1	0	0.931	1	0.382	1
LOC729723	2	11	1	0	3	1	0.595	0.961	1	0.405
CCDC36	6	8	0	2	2	0	0.794	1	0.618	1
RALY	2	10	2	0	3	1	0.595	0.892	1	0.554
POLG	2	12	0	0	3	1	0.595	1	1	0.222
ODF2L	0	14	0	1	3	0	1	1	0.222	1
GNGT1	0	11	3	0	3	1	1	0.803	1	0.673
ADAMTS17	0	14	0	0	3	1	1	1	1	0.222
DNASE2B	0	14	0	1	3	0	1	1	0.222	1
LDHC	0	14	0	1	3	0	1	1	0.222	1
LDHB	0	13	1	1	3	0	1	0.778	0.222	1
LDHA	0	14	0	1	3	0	1	1	0.222	1
IGFL4	3	9	2	1	3	0	0.803	0.595	0.673	1
GMPR2	1	13	0	1	3	0	0.961	1	0.405	1
LDHD	3	11	0	2	2	0	0.956	1	0.299	1
TTLL12	5	8	1	2	2	0	0.863	0.778	0.515	1
TTLL13	2	12	0	0	3	1	0.595	1	1	0.222
TTLL10	6	6	2	2	2	0	0.794	0.595	0.618	1
TTLL11	1	12	1	0	4	0	0.778	0.778	1	1
BRPF1	2	12	0	1	3	0	0.892	1	0.554	1
MEIS3P1	1	13	0	3	1	0	1	1	0.0186	1
BRPF3	4	10	0	1	3	0	0.701	1	0.766	1
MIR3145	1	13	0	0	4	0	0.778	1	1	1
MIR3146	0	9	5	0	3	1	1	0.593	1	0.838
MIR3147	2	12	0	0	3	1	0.595	1	1	0.222
RPS21	3	8	3	1	3	0	0.803	0.446	0.673	1
MIR23A	7	7	0	1	3	0	0.382	1	0.931	1
IBSP	0	14	0	1	3	0	1	1	0.222	1
MIR3143	1	13	0	1	3	0	0.961	1	0.405	1
PRPS1	1	13	0	1	2	1	0.961	1	0.405	0.222
CAND1	1	12	1	1	3	0	0.961	0.778	0.405	1
RPS20	0	9	5	1	3	0	1	0.234	0.222	1
PRPS2	0	14	0	1	3	0	1	1	0.222	1
MTDH	0	11	3	1	2	1	1	0.803	0.222	0.673
TMEM120B	4	10	0	0	4	0	0.327	1	1	1
C1orf141	0	14	0	1	3	0	1	1	0.222	1
IGFL1	3	9	2	1	3	0	0.803	0.595	0.673	1
ELF5	0	13	1	1	3	0	1	0.778	0.222	1
ELF2	2	12	0	1	3	0	0.892	1	0.554	1
BTN2A1	1	13	0	1	3	0	0.961	1	0.405	1
BTN2A2	1	13	0	1	3	0	0.961	1	0.405	1
CACYBP	0	14	0	1	3	0	1	1	0.222	1
CCAR1	4	9	1	0	4	0	0.327	0.778	1	1
ESX1	1	13	0	1	2	1	0.961	1	0.405	0.222
POM121L1P	6	8	0	3	1	0	0.959	1	0.288	1
RPS25	2	12	0	1	2	1	0.892	1	0.554	0.222
OR1J1	1	12	1	0	4	0	0.778	0.778	1	1
IGFL3	3	9	2	1	3	0	0.803	0.595	0.673	1
CBX8	5	7	2	2	2	0	0.863	0.595	0.515	1
SLC33A1	0	11	3	0	4	0	1	0.446	1	1
MINA	0	11	3	0	4	0	1	0.446	1	1
HSPA5	1	12	1	0	4	0	0.778	0.778	1	1
CLEC16A	5	8	1	0	3	1	0.234	0.961	1	0.405
SMN2	1	13	0	1	3	0	0.961	1	0.405	1
HHATL	2	12	0	1	3	0	0.892	1	0.554	1
HBII-52-27	0	14	0	1	3	0	1	1	0.222	1
UTP3	0	14	0	1	3	0	1	1	0.222	1
HMX2	1	13	0	0	3	1	0.778	1	1	0.222
HMX3	1	13	0	0	3	1	0.778	1	1	0.222
UTP6	2	12	0	0	3	1	0.595	1	1	0.222
HMX1	5	8	1	2	2	0	0.863	0.778	0.515	1
CASZ1	6	8	0	2	2	0	0.794	1	0.618	1
WIZ	7	7	0	1	3	0	0.382	1	0.931	1
TIMM23	0	13	1	0	3	1	1	0.961	1	0.405
RCOR1	4	10	0	2	2	0	0.917	1	0.407	1
LANCL3	0	14	0	1	3	0	1	1	0.222	1
TM7SF3	0	13	1	1	3	0	1	0.778	0.222	1
KDR	0	14	0	1	3	0	1	1	0.222	1
EMX2OS	0	14	0	1	2	1	1	1	0.222	0.222
MIR449C	1	13	0	1	3	0	0.961	1	0.405	1
MIR449B	1	13	0	1	3	0	0.961	1	0.405	1
LOC100288748	0	11	3	1	3	0	1	0.446	0.222	1
IFNA7	2	9	3	0	4	0	0.595	0.446	1	1
GPR1	0	14	0	1	2	1	1	1	0.222	0.222
IFNA1	2	9	3	0	4	0	0.595	0.446	1	1
IFNA2	2	9	3	0	4	0	0.595	0.446	1	1
ZNF219	1	13	0	1	3	0	0.961	1	0.405	1
KNCN	4	10	0	1	3	0	0.701	1	0.766	1
RGS10	1	13	0	1	2	1	0.961	1	0.405	0.222
RGS13	0	12	2	2	2	0	1	0.595	0.0392	1
RGS12	5	8	1	2	2	0	0.863	0.778	0.515	1
IFNA8	2	9	3	0	4	0	0.595	0.446	1	1
RGS14	4	10	0	1	3	0	0.701	1	0.766	1
RGS17	2	12	0	0	3	1	0.595	1	1	0.222
RGS16	0	14	0	1	3	0	1	1	0.222	1
TCEAL8	1	13	0	1	2	1	0.961	1	0.405	0.222
TCEAL4	1	13	0	1	2	1	0.961	1	0.405	0.222
TCEAL5	1	13	0	1	2	1	0.961	1	0.405	0.222
TCEAL6	1	13	0	1	3	0	0.961	1	0.405	1
TCEAL7	1	13	0	1	2	1	0.961	1	0.405	0.222
ELMOD2	1	13	0	1	3	0	0.961	1	0.405	1
TCEAL1	1	13	0	1	2	1	0.961	1	0.405	0.222
TCEAL2	1	13	0	1	3	0	0.961	1	0.405	1
TCEAL3	1	13	0	1	2	1	0.961	1	0.405	0.222
PRDM1	2	12	0	1	3	0	0.892	1	0.554	1
SLC13A5	7	7	0	3	1	0	0.931	1	0.382	1
SLC13A4	1	13	0	1	2	1	0.961	1	0.405	0.222
ACBD6	0	14	0	1	3	0	1	1	0.222	1
ADAMTS13	4	7	3	1	3	0	0.701	0.446	0.766	1
METRNL	5	7	2	2	2	0	0.863	0.595	0.515	1
MRPL24	4	10	0	1	3	0	0.701	1	0.766	1
SELM	5	9	0	3	1	0	0.977	1	0.206	1
SPATS2	3	11	0	1	3	0	0.803	1	0.673	1
NFIC	7	7	0	4	0	0	1	1	0.108	1
SPATS1	4	10	0	1	3	0	0.701	1	0.766	1
RCOR3	0	14	0	2	2	0	1	1	0.0392	1
C1orf194	1	13	0	1	3	0	0.961	1	0.405	1
OXGR1	0	13	1	0	3	1	1	0.961	1	0.405
ASB17	0	14	0	1	3	0	1	1	0.222	1
ARHGEF4	2	12	0	1	3	0	0.892	1	0.554	1
C11orf74	0	13	1	1	3	0	1	0.778	0.222	1
C11orf75	0	13	1	1	2	1	1	0.961	0.222	0.405
ODF3L1	2	12	0	0	4	0	0.595	1	1	1
C11orf73	0	13	1	1	2	1	1	0.961	0.222	0.405
C11orf70	1	12	1	1	1	2	0.961	0.995	0.405	0.108
C11orf71	2	12	0	1	2	1	0.892	1	0.554	0.222
CSN1S2AP	0	13	1	1	3	0	1	0.778	0.222	1
C16orf86	6	8	0	3	1	0	0.959	1	0.288	1
TBC1D3G	2	12	0	1	2	1	0.892	1	0.554	0.222
SLC6A18	4	8	2	1	2	1	0.701	0.892	0.766	0.554
IGLL3P	6	8	0	3	1	0	0.959	1	0.288	1
RHOXF2B	1	13	0	1	2	1	0.961	1	0.405	0.222
C8orf80	1	11	2	1	3	0	0.961	0.595	0.405	1
IKZF2	0	13	1	0	3	1	1	0.961	1	0.405
IKZF3	2	12	0	1	2	1	0.892	1	0.554	0.222
C15orf44	2	12	0	0	4	0	0.595	1	1	1
RFPL1-AS1	5	9	0	3	1	0	0.977	1	0.206	1
SYF2	7	7	0	2	2	0	0.712	1	0.712	1
IKZF5	1	13	0	0	3	1	0.778	1	1	0.222
DEPDC1	0	14	0	1	3	0	1	1	0.222	1
DAD1	0	14	0	1	3	0	1	1	0.222	1
FEM1A	7	7	0	4	0	0	1	1	0.108	1
NOM1	1	13	0	1	2	1	0.961	1	0.405	0.222
LOC255130	0	14	0	1	3	0	1	1	0.222	1
SS18L2	2	12	0	1	3	0	0.892	1	0.554	1
SLC6A19	4	8	2	1	2	1	0.701	0.892	0.766	0.554
RPL29P2	7	7	0	3	1	0	0.931	1	0.382	1
LOC400654	2	12	0	1	3	0	0.892	1	0.554	1
MESDC1	0	14	0	0	3	1	1	1	1	0.222
CFL1	6	7	1	2	2	0	0.794	0.778	0.618	1
RAD23B	0	13	1	0	3	1	1	0.961	1	0.405
TUBA8	6	8	0	3	1	0	0.959	1	0.288	1
NIPSNAP3A	0	11	3	0	3	1	1	0.803	1	0.673
CCDC68	2	12	0	1	3	0	0.892	1	0.554	1
BTBD2	7	7	0	4	0	0	1	1	0.108	1
BTBD3	0	12	2	0	3	1	1	0.892	1	0.554
FAM5C	0	12	2	2	2	0	1	0.595	0.0392	1
BTBD1	0	14	0	0	3	1	1	1	1	0.222
BTBD6	4	10	0	2	2	0	0.917	1	0.407	1
BTBD7	2	12	0	2	2	0	0.981	1	0.197	1
BTBD8	1	13	0	1	3	0	0.961	1	0.405	1
BTBD9	2	12	0	1	3	0	0.892	1	0.554	1
AZGP1P1	4	10	0	1	2	1	0.701	1	0.766	0.222
NCRNA00290	1	13	0	2	2	0	0.995	1	0.108	1
CKMT2	0	14	0	1	3	0	1	1	0.222	1
CYB5R4	0	14	0	0	4	0	1	1	1	1
LOC389765	1	12	1	0	4	0	0.778	0.778	1	1
ETV7	4	10	0	1	3	0	0.701	1	0.766	1
TRPC5	1	13	0	1	2	1	0.961	1	0.405	0.222
ETV5	2	10	2	0	4	0	0.595	0.595	1	1
ETV2	3	11	0	0	4	0	0.446	1	1	1
ETV3	0	14	0	1	3	0	1	1	0.222	1
ETV1	0	10	4	0	3	1	1	0.701	1	0.766
BHMT	0	14	0	1	3	0	1	1	0.222	1
RFXAP	0	13	1	0	3	1	1	0.961	1	0.405
ACAP3	6	6	2	2	2	0	0.794	0.595	0.618	1
STT3A	2	12	0	1	2	1	0.892	1	0.554	0.222
STT3B	0	13	1	1	3	0	1	0.778	0.222	1
MAFG	5	7	2	2	2	0	0.863	0.595	0.515	1
LOC494141	0	14	0	1	3	0	1	1	0.222	1
PLAU	3	10	1	0	4	0	0.446	0.778	1	1
PPAPDC2	1	11	2	1	3	0	0.961	0.595	0.405	1
C5orf20	1	13	0	1	3	0	0.961	1	0.405	1
GYS1	3	9	2	1	3	0	0.803	0.595	0.673	1
FAM154B	0	14	0	0	3	1	1	1	1	0.222
MIR3605	4	10	0	1	3	0	0.701	1	0.766	1
LOC100130522	2	12	0	0	4	0	0.595	1	1	1
SLC13A3	1	11	2	0	4	0	0.778	0.595	1	1
MIR3691	1	13	0	0	3	1	0.778	1	1	0.222
CD300LG	4	10	0	1	3	0	0.701	1	0.766	1
SLC14A1	3	11	0	1	3	0	0.803	1	0.673	1
SLC14A2	3	11	0	1	3	0	0.803	1	0.673	1
CRYAA	5	7	2	2	2	0	0.863	0.595	0.515	1
OR2B11	0	14	0	1	3	0	1	1	0.222	1
AGXT2L1	0	14	0	1	3	0	1	1	0.222	1
ZNF281	3	11	0	1	3	0	0.803	1	0.673	1
C9orf106	4	8	2	1	3	0	0.701	0.595	0.766	1
ZNF283	2	9	3	1	3	0	0.892	0.446	0.554	1
ZNF160	2	10	2	1	3	0	0.892	0.595	0.554	1
LOC643542	2	12	0	0	4	0	0.595	1	1	1
C9orf102	1	12	1	0	4	0	0.778	0.778	1	1
ZNF287	3	11	0	3	1	0	0.995	1	0.0833	1
C9orf100	0	12	2	0	4	0	1	0.595	1	1
LOC440926	0	14	0	1	3	0	1	1	0.222	1
C16orf82	5	8	1	1	2	1	0.593	0.961	0.838	0.405
DND1	1	13	0	1	3	0	0.961	1	0.405	1
ZNF630	4	10	0	2	2	0	0.917	1	0.407	1
SNAR-A11	3	9	2	1	3	0	0.803	0.595	0.673	1
KCNA3	1	13	0	1	3	0	0.961	1	0.405	1
SLC35E3	0	11	3	1	3	0	1	0.446	0.222	1
SLC13A2	2	12	0	0	3	1	0.595	1	1	0.222
COPS7B	3	11	0	1	3	0	0.803	1	0.673	1
ECHS1	2	10	2	0	3	1	0.595	0.892	1	0.554
PTPDC1	1	12	1	0	4	0	0.778	0.778	1	1
PTPN13	0	14	0	1	3	0	1	1	0.222	1
KCNA5	0	14	0	1	3	0	1	1	0.222	1
ICT1	5	8	1	2	2	0	0.863	0.778	0.515	1
TGFA	0	13	1	0	4	0	1	0.778	1	1
KCNA4	1	11	2	1	2	1	0.961	0.892	0.405	0.554
PTF1A	1	12	1	0	3	1	0.778	0.961	1	0.405
SH3BP1	5	8	1	3	1	0	0.977	0.778	0.206	1
SNORD86	1	12	1	0	4	0	0.778	0.778	1	1
DNM3	0	14	0	1	3	0	1	1	0.222	1
UBE2L3	6	8	0	3	1	0	0.959	1	0.288	1
ZCCHC18	1	13	0	1	2	1	0.961	1	0.405	0.222
PDGFC	0	14	0	1	3	0	1	1	0.222	1
KCNA6	0	14	0	1	3	0	1	1	0.222	1
UBE2L6	1	13	0	1	3	0	0.961	1	0.405	1
MIR527	2	10	2	1	3	0	0.892	0.595	0.554	1
LOC100288069	6	6	2	2	2	0	0.794	0.595	0.618	1
COL8A1	0	11	3	0	4	0	1	0.446	1	1
C10orf12	3	10	1	1	3	0	0.803	0.778	0.673	1
MRPL44	0	14	0	0	3	1	1	1	1	0.222
PDGFA	4	8	2	2	2	0	0.917	0.595	0.407	1
NRXN3	1	13	0	1	2	1	0.961	1	0.405	0.222
OBSL1	2	12	0	0	2	2	0.595	1	1	0.0392
OCIAD1	0	14	0	1	3	0	1	1	0.222	1
KDM5C	1	13	0	2	2	0	0.995	1	0.108	1
KDM5B	3	11	0	1	3	0	0.803	1	0.673	1
KDM5A	0	14	0	1	3	0	1	1	0.222	1
CASR	0	13	1	0	4	0	1	0.778	1	1
HIGD2A	4	10	0	1	3	0	0.701	1	0.766	1
DKKL1	3	9	2	1	3	0	0.803	0.595	0.673	1
STAB2	0	13	1	1	3	0	1	0.778	0.222	1
ZZEF1	7	7	0	3	1	0	0.931	1	0.382	1
LOC653160	3	11	0	1	3	0	0.803	1	0.673	1
PTGES3	3	11	0	1	3	0	0.803	1	0.673	1
FLRT1	7	7	0	2	2	0	0.712	1	0.712	1
HBG1	1	13	0	1	3	0	0.961	1	0.405	1
HBG2	1	13	0	1	3	0	0.961	1	0.405	1
MEGF10	0	14	0	1	3	0	1	1	0.222	1
FZR1	7	7	0	4	0	0	1	1	0.108	1
FAM9B	0	14	0	1	3	0	1	1	0.222	1
FLJ37453	6	8	0	2	2	0	0.794	1	0.618	1
CSNK2A1	1	12	1	0	4	0	0.778	0.778	1	1
ELFN1	4	8	2	2	2	0	0.917	0.595	0.407	1
IFI30	7	7	0	2	2	0	0.712	1	0.712	1
GIPC3	7	7	0	4	0	0	1	1	0.108	1
GIPC2	0	14	0	1	3	0	1	1	0.222	1
GIPC1	7	7	0	1	3	0	0.382	1	0.931	1
RAD50	1	13	0	1	3	0	0.961	1	0.405	1
LELP1	1	13	0	1	3	0	0.961	1	0.405	1
LOC642345	0	11	3	0	3	1	1	0.803	1	0.673
C10orf10	0	13	1	0	3	1	1	0.961	1	0.405
ENPP1	1	12	1	0	4	0	0.778	0.778	1	1
KIF26B	0	14	0	1	3	0	1	1	0.222	1
ENPP3	1	12	1	0	4	0	0.778	0.778	1	1
CCDC62	4	10	0	0	4	0	0.327	1	1	1
ENPP5	0	14	0	1	3	0	1	1	0.222	1
ENPP7	5	7	2	2	2	0	0.863	0.595	0.515	1
HPD	4	10	0	0	4	0	0.327	1	1	1
KIAA1244	1	13	0	0	4	0	0.778	1	1	1
FAM86DP	1	13	0	0	4	0	0.778	1	1	1
AQP12A	3	10	1	1	3	0	0.803	0.778	0.673	1
XAGE3	1	13	0	2	2	0	0.995	1	0.108	1
SLCO3A1	0	14	0	0	3	1	1	1	1	0.222
MIR198	0	13	1	0	4	0	1	0.778	1	1
KIAA1715	1	13	0	0	4	0	0.778	1	1	1
IFNA4	2	9	3	0	4	0	0.595	0.446	1	1
TP53I11	3	11	0	1	3	0	0.803	1	0.673	1
FMN2	0	14	0	1	3	0	1	1	0.222	1
KIAA1161	0	13	1	0	4	0	1	0.778	1	1
EDN3	0	12	2	0	4	0	1	0.595	1	1
EDN1	1	13	0	0	3	1	0.778	1	1	0.222
SFTPA1	1	12	1	0	3	1	0.778	0.961	1	0.405
EGR1	2	12	0	1	3	0	0.892	1	0.554	1
GOLGA4	1	13	0	1	3	0	0.961	1	0.405	1
GOLGA3	2	12	0	0	4	0	0.595	1	1	1
ZNF398	2	12	0	1	2	1	0.892	1	0.554	0.222
SNORD116-2	0	14	0	1	3	0	1	1	0.222	1
SNORD116-3	0	14	0	1	3	0	1	1	0.222	1
MIR4291	1	12	1	0	4	0	0.778	0.778	1	1
SNORD116-6	0	14	0	1	3	0	1	1	0.222	1
SNORD116-7	0	14	0	1	3	0	1	1	0.222	1
SNORD116-4	0	14	0	1	3	0	1	1	0.222	1
OCIAD2	0	14	0	1	3	0	1	1	0.222	1
MAGEB16	0	14	0	1	3	0	1	1	0.222	1
SNORD116-8	0	14	0	1	3	0	1	1	0.222	1
SNORD116-9	0	14	0	1	3	0	1	1	0.222	1
C17orf60	2	12	0	2	2	0	0.981	1	0.197	1
GLI2	1	12	1	1	3	0	0.961	0.778	0.405	1
RPL22L1	0	10	4	0	4	0	1	0.327	1	1
ZNF74	6	8	0	3	1	0	0.959	1	0.288	1
CD59	1	13	0	1	3	0	0.961	1	0.405	1
ZNF76	4	10	0	1	3	0	0.701	1	0.766	1
METTL7B	3	11	0	1	3	0	0.803	1	0.673	1
APLP2	1	13	0	1	2	1	0.961	1	0.405	0.222
APLP1	3	11	0	0	4	0	0.446	1	1	1
RPL4	2	12	0	0	4	0	0.595	1	1	1
SNAR-C2	3	9	2	1	3	0	0.803	0.595	0.673	1
TXLNG	0	14	0	1	3	0	1	1	0.222	1
LCMT2	4	10	0	1	3	0	0.701	1	0.766	1
CCDC60	2	12	0	0	4	0	0.595	1	1	1
HPVC1	0	12	2	0	3	1	1	0.892	1	0.554
PPCDC	2	12	0	0	4	0	0.595	1	1	1
TNNC1	4	10	0	1	3	0	0.701	1	0.766	1
MAP3K15	1	13	0	1	3	0	0.961	1	0.405	1
PSMF1	1	12	1	0	4	0	0.778	0.778	1	1
XAGE5	1	13	0	2	2	0	0.995	1	0.108	1
PNMAL1	3	9	2	1	3	0	0.803	0.595	0.673	1
DNAH12	1	13	0	1	3	0	0.961	1	0.405	1
TMOD1	1	12	1	0	4	0	0.778	0.778	1	1
MIRLET7E	2	10	2	1	3	0	0.892	0.595	0.554	1
MIRLET7D	1	12	1	0	4	0	0.778	0.778	1	1
TMOD4	1	13	0	1	3	0	0.961	1	0.405	1
DNAH14	0	14	0	1	3	0	1	1	0.222	1
LEAP2	1	13	0	1	3	0	0.961	1	0.405	1
ABCC2	4	10	0	1	3	0	0.701	1	0.766	1
CDR1	0	14	0	1	2	1	1	1	0.222	0.222
ZNF625-ZNF20	7	7	0	3	1	0	0.931	1	0.382	1
GPR176	0	14	0	1	3	0	1	1	0.222	1
C22orf13	6	8	0	3	1	0	0.959	1	0.288	1
ABCC5	2	10	2	0	4	0	0.595	0.595	1	1
ABCC4	0	13	1	0	3	1	1	0.961	1	0.405
MIR3142	0	14	0	1	3	0	1	1	0.222	1
OR5H2	0	11	3	0	4	0	1	0.446	1	1
LAMTOR2	4	10	0	1	3	0	0.701	1	0.766	1
ABCC8	0	14	0	1	3	0	1	1	0.222	1
BAZ1B	5	9	0	1	3	0	0.593	1	0.838	1
SNORA11E	0	14	0	2	2	0	1	1	0.0392	1
SP110	1	13	0	1	3	0	0.961	1	0.405	1
PHF3	0	13	1	0	3	1	1	0.961	1	0.405
MAP3K14	4	10	0	1	3	0	0.701	1	0.766	1
LRIG3	1	11	2	1	2	1	0.961	0.892	0.405	0.554
SOX9	2	10	2	2	2	0	0.981	0.595	0.197	1
MIR369	2	12	0	2	2	0	0.981	1	0.197	1
SIGLEC10	2	10	2	1	3	0	0.892	0.595	0.554	1
ARX	0	14	0	1	3	0	1	1	0.222	1
LTB4R	1	13	0	1	3	0	0.961	1	0.405	1
TSPAN11	1	12	1	1	3	0	0.961	0.778	0.405	1
BAZ1A	5	9	0	1	2	1	0.593	1	0.838	0.222
MIR363	0	14	0	1	2	1	1	1	0.222	0.222
CAND2	2	11	1	1	3	0	0.892	0.778	0.554	1
ALDOB	0	11	3	0	4	0	1	0.446	1	1
GRPR	0	14	0	1	3	0	1	1	0.222	1
GATSL3	5	9	0	3	1	0	0.977	1	0.206	1
ARHGAP23	2	12	0	1	2	1	0.892	1	0.554	0.222
MIR10A	3	11	0	2	2	0	0.956	1	0.299	1
MIR10B	1	13	0	0	4	0	0.778	1	1	1
C7orf69	0	13	1	0	3	1	1	0.961	1	0.405
SUCLG1	0	12	2	0	3	1	1	0.892	1	0.554
NHEDC2	0	14	0	1	3	0	1	1	0.222	1
OR4P4	0	13	1	1	3	0	1	0.778	0.222	1
MAP3K13	2	10	2	0	4	0	0.595	0.595	1	1
FRMPD4	0	14	0	1	3	0	1	1	0.222	1
ZRSR2	0	14	0	1	3	0	1	1	0.222	1
MIR3911	4	8	2	1	3	0	0.701	0.595	0.766	1
SPANXB1	0	14	0	1	2	1	1	1	0.222	0.222
FAM138D	0	14	0	1	3	0	1	1	0.222	1
PHF8	1	13	0	2	2	0	0.995	1	0.108	1
TSC22D2	0	11	3	0	4	0	1	0.446	1	1
LAGE3	3	10	1	1	2	1	0.803	0.961	0.673	0.405
RWDD1	1	12	1	1	3	0	0.961	0.778	0.405	1
MALT1	4	10	0	1	3	0	0.701	1	0.766	1
LOC389906	1	13	0	1	3	0	0.961	1	0.405	1
ATP5G1	3	11	0	1	3	0	0.803	1	0.673	1
TPRG1	0	11	3	0	4	0	1	0.446	1	1
LOC100144602	0	13	1	1	3	0	1	0.778	0.222	1
TM9SF3	3	9	2	1	3	0	0.803	0.595	0.673	1
MIR4330	0	14	0	1	2	1	1	1	0.222	0.222
SOCS7	2	12	0	1	2	1	0.892	1	0.554	0.222
SLC17A6	0	12	2	1	3	0	1	0.595	0.222	1
SEC31B	5	9	0	1	3	0	0.593	1	0.838	1
MT4	2	12	0	1	3	0	0.892	1	0.554	1
DHRS4L2	1	13	0	1	3	0	0.961	1	0.405	1
LOC254559	2	12	0	0	3	1	0.595	1	1	0.222
MSC	0	10	4	1	3	0	1	0.327	0.222	1
SPINK14	0	14	0	1	3	0	1	1	0.222	1
MIR100	1	13	0	1	2	1	0.961	1	0.405	0.222
RAB34	2	12	0	0	3	1	0.595	1	1	0.222
CYB561D2	5	9	0	1	3	0	0.593	1	0.838	1
TSPAN9	0	14	0	1	3	0	1	1	0.222	1
DYDC2	1	12	1	0	3	1	0.778	0.961	1	0.405
MIR107	1	13	0	1	2	1	0.961	1	0.405	0.222
NAAA	0	14	0	1	3	0	1	1	0.222	1
SLITRK3	0	10	4	0	4	0	1	0.327	1	1
ELF3	3	11	0	1	3	0	0.803	1	0.673	1
GATSL1	5	9	0	1	3	0	0.593	1	0.838	1
MRPS21	1	13	0	0	3	1	0.778	1	1	0.222
NPM2	1	10	3	1	3	0	0.961	0.446	0.405	1
GTF2IRD2B	5	9	0	1	3	0	0.593	1	0.838	1
NLRC4	1	12	1	0	3	1	0.778	0.961	1	0.405
SOCS4	1	13	0	1	3	0	0.961	1	0.405	1
CT47A11	1	13	0	1	2	1	0.961	1	0.405	0.222
MAP2K6	1	12	1	2	2	0	0.995	0.778	0.108	1
MAP2K7	7	7	0	4	0	0	1	1	0.108	1
MAP3K11	6	7	1	2	2	0	0.794	0.778	0.618	1
BMPR1B	0	14	0	1	3	0	1	1	0.222	1
FOPNL	5	8	1	0	3	1	0.234	0.961	1	0.405
MAP2K3	3	11	0	2	2	0	0.956	1	0.299	1
NR1H2	3	9	2	1	3	0	0.803	0.595	0.673	1
C13orf23	0	13	1	0	4	0	1	0.778	1	1
PRDM6	0	14	0	1	3	0	1	1	0.222	1
C16orf88	5	8	1	0	3	1	0.234	0.961	1	0.405
MMP21	1	13	0	0	3	1	0.778	1	1	0.222
LOC728323	3	10	1	1	3	0	0.803	0.778	0.673	1
CTAG1B	3	10	1	1	2	1	0.803	0.961	0.673	0.405
PCOLCE2	0	11	3	0	4	0	1	0.446	1	1
RWDD3	1	13	0	1	3	0	0.961	1	0.405	1
CCNL1	0	11	3	0	4	0	1	0.446	1	1
SCAI	1	12	1	0	4	0	0.778	0.778	1	1
PEG3	2	10	2	1	3	0	0.892	0.595	0.554	1
PDE4D	1	13	0	1	3	0	0.961	1	0.405	1
RHEB	1	13	0	1	2	1	0.961	1	0.405	0.222
PDE4B	0	14	0	1	3	0	1	1	0.222	1
PLN	1	12	1	1	3	0	0.961	0.778	0.405	1
C8orf71	0	9	5	1	3	0	1	0.234	0.222	1
MAP3K10	4	9	1	1	3	0	0.701	0.778	0.766	1
OR52K2	1	13	0	1	3	0	0.961	1	0.405	1
LENEP	4	10	0	1	3	0	0.701	1	0.766	1
MIR1976	7	7	0	2	2	0	0.712	1	0.712	1
PLG	2	12	0	0	4	0	0.595	1	1	1
PLXNA4	2	12	0	1	2	1	0.892	1	0.554	0.222
ASNS	0	11	3	1	2	1	1	0.803	0.222	0.673
C16orf89	6	7	1	1	2	1	0.485	0.961	0.892	0.405
PLXNA1	1	12	1	0	4	0	0.778	0.778	1	1
PLXNA2	0	14	0	1	3	0	1	1	0.222	1
PLXNA3	3	10	1	1	2	1	0.803	0.961	0.673	0.405
MRPS28	1	10	3	1	2	1	0.961	0.803	0.405	0.673
DYRK1B	4	9	1	1	3	0	0.701	0.778	0.766	1
STATH	0	13	1	1	3	0	1	0.778	0.222	1
PODNL1	7	7	0	1	3	0	0.382	1	0.931	1
BTAF1	1	12	1	1	2	1	0.961	0.961	0.405	0.405
APOC3	1	13	0	1	2	1	0.961	1	0.405	0.222
GABRB3	0	14	0	1	3	0	1	1	0.222	1
GABRB2	0	14	0	1	3	0	1	1	0.222	1
SNORD114-13	2	12	0	2	2	0	0.981	1	0.197	1
MTMR6	1	13	0	0	4	0	0.778	1	1	1
HTATSF1	0	14	0	1	2	1	1	1	0.222	0.222
DNAH6	0	12	2	0	3	1	1	0.892	1	0.554
SNORD114-18	2	12	0	2	2	0	0.981	1	0.197	1
SNORD114-19	2	12	0	2	2	0	0.981	1	0.197	1
DYRK1A	3	11	0	2	2	0	0.956	1	0.299	1
POLE2	1	13	0	1	3	0	0.961	1	0.405	1
TGM1	1	13	0	1	3	0	0.961	1	0.405	1
MTMR8	0	14	0	2	2	0	1	1	0.0392	1
TXNRD3NB	1	12	1	0	4	0	0.778	0.778	1	1
CRYAB	2	12	0	1	2	1	0.892	1	0.554	0.222
NCRNA00029	3	8	3	1	3	0	0.803	0.446	0.673	1
NCRNA00028	2	11	1	0	3	1	0.595	0.961	1	0.405
INSC	0	13	1	1	3	0	1	0.778	0.222	1
CT47B1	1	13	0	1	2	1	0.961	1	0.405	0.222
HSDL2	1	12	1	0	3	1	0.778	0.961	1	0.405
PCDHGA5	1	13	0	1	3	0	0.961	1	0.405	1
ZSCAN30	2	11	1	1	3	0	0.892	0.778	0.554	1
GFM2	0	14	0	1	3	0	1	1	0.222	1
GSTM5	1	13	0	1	3	0	0.961	1	0.405	1
RBM11	2	11	1	0	4	0	0.595	0.778	1	1
FYCO1	2	12	0	1	3	0	0.892	1	0.554	1
OR51A7	1	13	0	1	3	0	0.961	1	0.405	1
HBEGF	1	13	0	1	3	0	0.961	1	0.405	1
CTAGE15P	1	12	1	1	2	1	0.961	0.961	0.405	0.405
PCDHGA7	1	13	0	1	3	0	0.961	1	0.405	1
CHRNB4	1	13	0	0	4	0	0.778	1	1	1
CHRNB2	4	10	0	1	3	0	0.701	1	0.766	1
FAM54A	1	13	0	0	4	0	0.778	1	1	1
FAM54B	7	7	0	2	2	0	0.712	1	0.712	1
CHRNB1	7	7	0	3	1	0	0.931	1	0.382	1
STAT1	0	13	1	0	4	0	1	0.778	1	1
STAT2	3	11	0	1	3	0	0.803	1	0.673	1
STAT3	4	10	0	1	3	0	0.701	1	0.766	1
STAT4	0	13	1	0	4	0	1	0.778	1	1
APH1A	1	13	0	0	3	1	0.778	1	1	0.222
CEP164	2	12	0	1	2	1	0.892	1	0.554	0.222
LOC727896	1	13	0	0	4	0	0.778	1	1	1
SLC17A5	2	12	0	0	4	0	0.595	1	1	1
CD9	0	14	0	1	3	0	1	1	0.222	1
DHRS1	1	13	0	1	3	0	0.961	1	0.405	1
WDR60	1	13	0	1	2	1	0.961	1	0.405	0.222
AMN1	1	13	0	1	3	0	0.961	1	0.405	1
CD2	1	13	0	1	3	0	0.961	1	0.405	1
MYO10	1	12	1	0	3	1	0.778	0.961	1	0.405
C12orf10	3	11	0	1	3	0	0.803	1	0.673	1
PCDHGA2	1	13	0	1	3	0	0.961	1	0.405	1
CD4	0	14	0	1	3	0	1	1	0.222	1
DHRS3	5	9	0	2	2	0	0.863	1	0.515	1
DTNBP1	1	13	0	0	4	0	0.778	1	1	1
THEG	7	7	0	4	0	0	1	1	0.108	1
ACCSL	1	13	0	1	3	0	0.961	1	0.405	1
LCNL1	4	7	3	1	3	0	0.701	0.446	0.766	1
PTH1R	3	11	0	1	3	0	0.803	1	0.673	1
SYN1	4	10	0	2	2	0	0.917	1	0.407	1
GGNBP2	2	12	0	1	2	1	0.892	1	0.554	0.222
GGNBP1	4	9	1	1	3	0	0.701	0.778	0.766	1
SYN2	2	12	0	1	3	0	0.892	1	0.554	1
NXNL2	1	12	1	0	4	0	0.778	0.778	1	1
OR6N2	0	14	0	1	3	0	1	1	0.222	1
OR6N1	0	14	0	1	3	0	1	1	0.222	1
NXNL1	7	7	0	2	2	0	0.712	1	0.712	1
SNORD12B	1	11	2	0	4	0	0.778	0.595	1	1
MVK	3	11	0	0	4	0	0.446	1	1	1
STK35	1	12	1	0	4	0	0.778	0.778	1	1
MIR200B	6	6	2	2	2	0	0.794	0.595	0.618	1
FRG2C	1	13	0	0	4	0	0.778	1	1	1
FRG2B	2	10	2	0	3	1	0.595	0.892	1	0.554
ABCD2	0	14	0	1	3	0	1	1	0.222	1
LOC404266	3	11	0	2	2	0	0.956	1	0.299	1
PHF21B	5	8	1	2	2	0	0.863	0.778	0.515	1
OR52I1	1	13	0	1	3	0	0.961	1	0.405	1
RPL6	3	11	0	0	4	0	0.446	1	1	1
DHRS9	1	13	0	0	4	0	0.778	1	1	1
OTOA	5	8	1	1	2	1	0.593	0.961	0.838	0.405
SPACA3	2	12	0	0	3	1	0.595	1	1	0.222
CCDC132	0	11	3	0	3	1	1	0.803	1	0.673
RARG	3	11	0	1	3	0	0.803	1	0.673	1
CCDC130	7	7	0	1	3	0	0.382	1	0.931	1
SPACA7	2	11	1	0	3	1	0.595	0.961	1	0.405
LCT	1	13	0	1	3	0	0.961	1	0.405	1
EDA2R	0	14	0	2	2	0	1	1	0.0392	1
SPACA4	3	9	2	1	3	0	0.803	0.595	0.673	1
MIR3607	0	13	1	1	3	0	1	0.778	0.222	1
MIR3606	0	13	1	0	4	0	1	0.778	1	1
GSTM2	1	13	0	1	3	0	0.961	1	0.405	1
CHCHD6	1	12	1	0	4	0	0.778	0.778	1	1
NR1H4	0	13	1	1	3	0	1	0.778	0.222	1
ARV1	0	14	0	1	3	0	1	1	0.222	1
NF1P1	0	14	0	1	3	0	1	1	0.222	1
DMRT2	1	11	2	1	3	0	0.961	0.595	0.405	1
MB21D1	2	12	0	0	4	0	0.595	1	1	1
SPANXE	0	14	0	1	2	1	1	1	0.222	0.222
GRLF1	3	9	2	1	3	0	0.803	0.595	0.673	1
MIR3609	4	10	0	1	2	1	0.701	1	0.766	0.222
GBP4	0	14	0	1	3	0	1	1	0.222	1
GBP5	0	14	0	1	3	0	1	1	0.222	1
GIN1	0	13	1	1	3	0	1	0.778	0.222	1
GBP7	0	14	0	1	3	0	1	1	0.222	1
PDCD6IP	1	12	1	1	3	0	0.961	0.778	0.405	1
GBP1	0	14	0	1	3	0	1	1	0.222	1
GBP2	0	14	0	1	3	0	1	1	0.222	1
GBP3	0	14	0	1	3	0	1	1	0.222	1
GNL2	5	9	0	1	3	0	0.593	1	0.838	1
LOC284454	7	7	0	1	3	0	0.382	1	0.931	1
S1PR5	7	7	0	3	1	0	0.931	1	0.382	1
LOC400752	4	10	0	1	3	0	0.701	1	0.766	1
GSTP1	6	6	2	2	2	0	0.794	0.595	0.618	1
ZFAND2A	4	8	2	2	2	0	0.917	0.595	0.407	1
RAET1K	1	13	0	0	3	1	0.778	1	1	0.222
THADA	0	14	0	0	3	1	1	1	1	0.222
ZFAND2B	2	12	0	0	2	2	0.595	1	1	0.0392
SURF2	4	7	3	1	3	0	0.701	0.446	0.766	1
HIST4H4	0	12	2	1	3	0	1	0.595	0.222	1
LOC100128881	7	6	1	3	1	0	0.931	0.778	0.382	1
SMARCAD1	0	14	0	1	3	0	1	1	0.222	1
C14orf177	2	12	0	2	2	0	0.981	1	0.197	1
C14orf176	1	13	0	1	3	0	0.961	1	0.405	1
MAGEA10-MAGEA5	0	14	0	1	2	1	1	1	0.222	0.222
KIAA0430	5	8	1	0	3	1	0.234	0.961	1	0.405
MALL	0	13	1	0	4	0	1	0.778	1	1
FAM5B	0	14	0	1	3	0	1	1	0.222	1
TSSC1	1	12	1	0	2	2	0.778	0.995	1	0.108
TRIOBP	5	8	1	3	1	0	0.977	0.778	0.206	1
ZBP1	0	12	2	0	4	0	1	0.595	1	1
TWSG1	1	13	0	0	4	0	0.778	1	1	1
C8orf76	0	10	4	0	4	0	1	0.327	1	1
CRHBP	0	14	0	1	3	0	1	1	0.222	1
SUMF1	0	13	1	1	3	0	1	0.778	0.222	1
SDHAF2	7	7	0	2	2	0	0.712	1	0.712	1
SDHAF1	3	11	0	0	4	0	0.446	1	1	1
SUMF2	2	12	0	0	3	1	0.595	1	1	0.222
LY86	1	13	0	0	3	1	0.778	1	1	0.222
BAGE5	2	12	0	0	4	0	0.595	1	1	1
OR5M11	0	13	1	1	3	0	1	0.778	0.222	1
OR5M10	0	13	1	1	3	0	1	0.778	0.222	1
FAM13A	0	14	0	1	3	0	1	1	0.222	1
OR13J1	0	12	2	0	4	0	1	0.595	1	1
TSHR	1	13	0	1	2	1	0.961	1	0.405	0.222
FAM13B	1	13	0	1	3	0	0.961	1	0.405	1
RPL17-C18ORF32	4	9	1	1	3	0	0.701	0.778	0.766	1
ZNF774	2	12	0	0	3	1	0.595	1	1	0.222
TUBGCP6	5	8	1	3	1	0	0.977	0.778	0.206	1
PNMAL2	3	9	2	1	3	0	0.803	0.595	0.673	1
CRTC2	4	10	0	1	3	0	0.701	1	0.766	1
CRTC3	2	12	0	0	3	1	0.595	1	1	0.222
CRTC1	7	7	0	2	2	0	0.712	1	0.712	1
MIR449A	1	13	0	1	3	0	0.961	1	0.405	1
SCRT2	1	12	1	0	4	0	0.778	0.778	1	1
GORASP1	1	13	0	1	3	0	0.961	1	0.405	1
C3orf22	1	12	1	0	4	0	0.778	0.778	1	1
RIC8B	0	13	1	0	4	0	1	0.778	1	1
PPYR1	0	13	1	0	3	1	1	0.961	1	0.405
SYNM	0	14	0	0	3	1	1	1	1	0.222
SNORA71A	2	11	1	0	3	1	0.595	0.961	1	0.405
GUSBL1	1	13	0	1	3	0	0.961	1	0.405	1
LOC100287879	1	13	0	0	4	0	0.778	1	1	1
FCGR1B	1	13	0	1	3	0	0.961	1	0.405	1
LRTM2	0	14	0	1	3	0	1	1	0.222	1
MYO5B	4	9	1	1	3	0	0.701	0.778	0.766	1
HDAC11	2	11	1	1	3	0	0.892	0.778	0.554	1
TUBGCP5	0	14	0	1	3	0	1	1	0.222	1
LOC152225	0	11	3	0	4	0	1	0.446	1	1
MTR	0	14	0	1	3	0	1	1	0.222	1
DONSON	3	11	0	2	2	0	0.956	1	0.299	1
TM4SF20	0	14	0	1	3	0	1	1	0.222	1
MYLK	0	13	1	0	4	0	1	0.778	1	1
PSPH	2	12	0	0	3	1	0.595	1	1	0.222
PGM3	0	14	0	0	4	0	1	1	1	1
TSPO2	2	12	0	1	3	0	0.892	1	0.554	1
PCTP	0	13	1	1	3	0	1	0.778	0.222	1
KRTAP20-4	2	12	0	1	3	0	0.892	1	0.554	1
NIN	0	14	0	1	3	0	1	1	0.222	1
ATIC	0	14	0	0	3	1	1	1	1	0.222
DDC	0	13	1	0	3	1	1	0.961	1	0.405
KRTAP20-3	2	12	0	1	3	0	0.892	1	0.554	1
KRTAP20-2	2	12	0	1	3	0	0.892	1	0.554	1
MAN1A2	1	13	0	1	3	0	0.961	1	0.405	1
LOC440028	1	13	0	1	3	0	0.961	1	0.405	1
SEC63	2	12	0	1	3	0	0.892	1	0.554	1
SNORD83B	5	8	1	3	1	0	0.977	0.778	0.206	1
MLH1	1	13	0	1	3	0	0.961	1	0.405	1
TSPAN2	1	13	0	1	3	0	0.961	1	0.405	1
LOC100506421	0	13	1	0	4	0	1	0.778	1	1
GPR174	1	13	0	2	2	0	0.995	1	0.108	1
ZFP106	4	10	0	1	3	0	0.701	1	0.766	1
RGSL1	0	14	0	1	3	0	1	1	0.222	1
LOC440356	5	8	1	1	2	1	0.593	0.961	0.838	0.405
ETFDH	0	14	0	1	3	0	1	1	0.222	1
UNQ6494	1	12	1	0	4	0	0.778	0.778	1	1
JMJD1C	0	13	1	0	3	1	1	0.961	1	0.405
EXTL2	1	13	0	1	3	0	0.961	1	0.405	1
EXTL1	7	7	0	2	2	0	0.712	1	0.712	1
MFI2	2	9	3	0	4	0	0.595	0.446	1	1
STAU1	1	11	2	0	4	0	0.778	0.595	1	1
CFL1P1	1	13	0	1	2	1	0.961	1	0.405	0.222
PRPSAP1	5	7	2	2	2	0	0.863	0.595	0.515	1
IPMK	0	12	2	0	3	1	1	0.892	1	0.554
KCTD14	0	13	1	1	2	1	1	0.961	0.222	0.405
GP2	5	8	1	0	3	1	0.234	0.961	1	0.405
CDKN1B	0	13	1	1	3	0	1	0.778	0.222	1
TUBGCP3	2	11	1	0	3	1	0.595	0.961	1	0.405
GP6	2	10	2	1	3	0	0.892	0.595	0.554	1
GP5	2	9	3	0	4	0	0.595	0.446	1	1
GPR137B	0	14	0	1	3	0	1	1	0.222	1
GP9	1	12	1	0	4	0	0.778	0.778	1	1
OR52R1	1	13	0	1	3	0	0.961	1	0.405	1
FAM110C	1	12	1	0	2	2	0.778	0.995	1	0.108
INHBA	0	14	0	0	3	1	1	1	1	0.222
FAM110A	1	12	1	0	4	0	0.778	0.778	1	1
MAPK8IP1	3	11	0	1	3	0	0.803	1	0.673	1
MPP5	1	13	0	1	3	0	0.961	1	0.405	1
MPP6	0	13	1	0	3	1	1	0.961	1	0.405
MPP7	0	14	0	0	3	1	1	1	1	0.222
STYK1	0	13	1	1	3	0	1	0.778	0.222	1
TFB2M	0	14	0	1	3	0	1	1	0.222	1
MPP2	4	10	0	1	3	0	0.701	1	0.766	1
CHSY1	0	14	0	0	3	1	1	1	1	0.222
TSNARE1	2	9	3	1	3	0	0.892	0.446	0.554	1
LINGO1	1	13	0	0	4	0	0.778	1	1	1
LINGO2	2	9	3	0	4	0	0.595	0.446	1	1
LINGO3	7	7	0	4	0	0	1	1	0.108	1
MLST8	6	7	1	1	2	1	0.485	0.961	0.892	0.405
NCEH1	0	11	3	0	4	0	1	0.446	1	1
RBBP8	2	11	1	0	4	0	0.595	0.778	1	1
NFYB	0	13	1	1	3	0	1	0.778	0.222	1
MYL9	2	11	1	0	3	1	0.595	0.961	1	0.405
CDKN2AIPNL	2	12	0	1	3	0	0.892	1	0.554	1
TUBGCP2	2	10	2	0	3	1	0.595	0.892	1	0.554
HELB	1	12	1	1	3	0	0.961	0.778	0.405	1
ATP2C1	0	13	1	0	4	0	1	0.778	1	1
GPR137C	0	14	0	1	3	0	1	1	0.222	1
LOC285577	2	11	1	0	3	1	0.595	0.961	1	0.405
ATP2C2	7	6	1	3	1	0	0.931	0.778	0.382	1
MYL1	0	13	1	0	3	1	1	0.961	1	0.405
CNOT1	5	9	0	1	3	0	0.593	1	0.838	1
MEIS1	0	13	1	0	4	0	1	0.778	1	1
MYL2	3	11	0	0	4	0	0.446	1	1	1
MYL5	5	8	1	2	2	0	0.863	0.778	0.515	1
MYL4	3	11	0	2	2	0	0.956	1	0.299	1
MYL7	1	13	0	0	3	1	0.778	1	1	0.222
MYL6	3	11	0	1	3	0	0.803	1	0.673	1
BGN	3	10	1	1	2	1	0.803	0.961	0.673	0.405
SNORD114-2	2	12	0	2	2	0	0.981	1	0.197	1
EPB41L4B	0	13	1	0	3	1	1	0.961	1	0.405
KRTAP9-4	2	12	0	1	2	1	0.892	1	0.554	0.222
ASH2L	1	10	3	1	3	0	0.961	0.446	0.405	1
TM7SF2	6	7	1	2	2	0	0.794	0.778	0.618	1
AKAP13	0	14	0	0	3	1	1	1	1	0.222
CDRT15	2	12	0	3	1	0	0.998	1	0.0441	1
NFYC	4	10	0	1	3	0	0.701	1	0.766	1
LINGO4	1	13	0	1	3	0	0.961	1	0.405	1
KIRREL	0	14	0	1	3	0	1	1	0.222	1
ARHGEF40	1	13	0	1	3	0	0.961	1	0.405	1
TGIF1	1	13	0	0	4	0	0.778	1	1	1
LIMCH1	1	12	1	1	3	0	0.961	0.778	0.405	1
G6PC2	1	13	0	0	4	0	0.778	1	1	1
C9orf6	0	13	1	0	3	1	1	0.961	1	0.405
C16orf80	5	9	0	1	3	0	0.593	1	0.838	1
SLC1A2	0	12	2	1	3	0	1	0.595	0.222	1
SOHLH1	4	7	3	1	3	0	0.701	0.446	0.766	1
C3orf21	2	9	3	0	4	0	0.595	0.446	1	1
JPX	1	13	0	2	2	0	0.995	1	0.108	1
SELRC1	4	10	0	1	3	0	0.701	1	0.766	1
STXBP5L	0	13	1	0	4	0	1	0.778	1	1
OR5AU1	1	13	0	1	3	0	0.961	1	0.405	1
APOBEC3A	5	8	1	3	1	0	0.977	0.778	0.206	1
BST2	7	7	0	2	2	0	0.712	1	0.712	1
MIR891B	0	14	0	1	2	1	1	1	0.222	0.222
LYST	0	14	0	1	3	0	1	1	0.222	1
AKAP12	2	12	0	0	3	1	0.595	1	1	0.222
LOC646813	1	13	0	1	3	0	0.961	1	0.405	1
CHRNA4	3	8	3	1	3	0	0.803	0.446	0.673	1
OR5I1	0	13	1	1	3	0	1	0.778	0.222	1
SNORD105B	7	7	0	3	1	0	0.931	1	0.382	1
CTNNA2	0	13	1	0	3	1	1	0.961	1	0.405
SLC1A6	7	7	0	1	3	0	0.382	1	0.931	1
TRIO	0	13	1	0	3	1	1	0.961	1	0.405
ATRIP	6	8	0	2	2	0	0.794	1	0.618	1
CRNN	0	14	0	1	3	0	1	1	0.222	1
TNFRSF11B	0	10	4	0	4	0	1	0.327	1	1
TNFRSF11A	3	11	0	1	3	0	0.803	1	0.673	1
MIR1181	7	7	0	3	1	0	0.931	1	0.382	1
RGS4	0	14	0	2	2	0	1	1	0.0392	1
EPN3	3	10	1	1	3	0	0.803	0.778	0.673	1
UBE2F-SCLY	3	11	0	1	3	0	0.803	1	0.673	1
MTHFS	0	14	0	0	3	1	1	1	1	0.222
INTS8	0	11	3	1	3	0	1	0.446	0.222	1
INTS9	1	11	2	1	3	0	0.961	0.595	0.405	1
TPP1	1	13	0	1	3	0	0.961	1	0.405	1
INTS4	0	13	1	1	2	1	1	0.961	0.222	0.405
C14orf34	1	13	0	1	3	0	0.961	1	0.405	1
KLRC4	0	13	1	1	3	0	1	0.778	0.222	1
INTS7	0	14	0	2	2	0	1	1	0.0392	1
KLRC2	0	13	1	1	3	0	1	0.778	0.222	1
KLRC3	0	13	1	1	3	0	1	0.778	0.222	1
INTS2	2	12	0	2	2	0	0.981	1	0.197	1
KLRC1	0	13	1	1	3	0	1	0.778	0.222	1
ZNF540	3	11	0	1	3	0	0.803	1	0.673	1
TRIL	0	13	1	0	3	1	1	0.961	1	0.405
LOC646471	7	7	0	2	2	0	0.712	1	0.712	1
PITPNB	5	9	0	3	1	0	0.977	1	0.206	1
CEBPZ	1	12	1	0	3	1	0.778	0.961	1	0.405
LOC100131691	2	10	2	1	3	0	0.892	0.595	0.554	1
CST11	0	13	1	0	3	1	1	0.961	1	0.405
ASB11	0	14	0	1	3	0	1	1	0.222	1
PPIEL	5	9	0	1	3	0	0.593	1	0.838	1
ANKRD19P	1	12	1	0	4	0	0.778	0.778	1	1
TNRC6A	5	8	1	1	2	1	0.593	0.961	0.838	0.405
ZNF547	2	10	2	1	3	0	0.892	0.595	0.554	1
LCE5A	0	14	0	1	3	0	1	1	0.222	1
GHRLOS	2	12	0	1	3	0	0.892	1	0.554	1
KCTD15	3	11	0	0	4	0	0.446	1	1	1
RALGAPB	2	11	1	0	3	1	0.595	0.961	1	0.405
ZNF726	5	9	0	0	4	0	0.234	1	1	1
ZNF727	2	12	0	0	4	0	0.595	1	1	1
MIR1238	7	7	0	3	1	0	0.931	1	0.382	1
CEBPG	3	11	0	0	4	0	0.446	1	1	1
KIAA0889	2	11	1	0	3	1	0.595	0.961	1	0.405
CEBPA	3	11	0	0	4	0	0.446	1	1	1
CEBPB	2	10	2	0	4	0	0.595	0.595	1	1
ZNF721	5	8	1	2	2	0	0.863	0.778	0.515	1
RNF31	1	13	0	1	3	0	0.961	1	0.405	1
SOX4	2	12	0	0	4	0	0.595	1	1	1
HCP5	4	10	0	1	3	0	0.701	1	0.766	1
SOX6	0	13	1	1	3	0	1	0.778	0.222	1
SOX1	2	11	1	0	3	1	0.595	0.961	1	0.405
BBC3	3	9	2	1	3	0	0.803	0.595	0.673	1
C18orf21	2	11	1	1	3	0	0.892	0.778	0.554	1
SOX2	0	11	3	0	4	0	1	0.446	1	1
RNF39	1	13	0	1	3	0	0.961	1	0.405	1
RNF38	0	13	1	0	4	0	1	0.778	1	1
NUP37	0	13	1	1	3	0	1	0.778	0.222	1
TSKU	0	13	1	1	2	1	1	0.961	0.222	0.405
SOX8	6	7	1	1	2	1	0.485	0.961	0.892	0.405
SNORD115-31	0	14	0	1	3	0	1	1	0.222	1
USP7	5	8	1	0	3	1	0.234	0.961	1	0.405
ROCK1P1	2	12	0	0	4	0	0.595	1	1	1
USP5	0	14	0	1	3	0	1	1	0.222	1
USP4	6	8	0	2	2	0	0.794	1	0.618	1
USP2	2	12	0	1	2	1	0.892	1	0.554	0.222
USP1	0	14	0	1	3	0	1	1	0.222	1
STRADA	2	12	0	2	2	0	0.981	1	0.197	1
SRCAP	5	8	1	1	2	1	0.593	0.961	0.838	0.405
CCDC163P	4	10	0	1	3	0	0.701	1	0.766	1
TNS4	2	12	0	1	2	1	0.892	1	0.554	0.222
AMIGO2	0	14	0	1	3	0	1	1	0.222	1
KY	0	13	1	0	4	0	1	0.778	1	1
RPL10L	0	13	1	1	3	0	1	0.778	0.222	1
ZNF227	2	9	3	1	3	0	0.892	0.446	0.554	1
MIR133A1	2	12	0	0	4	0	0.595	1	1	1
RAD51	4	10	0	1	3	0	0.701	1	0.766	1
RAD52	0	14	0	1	3	0	1	1	0.222	1
MIR504	0	14	0	1	2	1	1	1	0.222	0.222
SNORD115-30	0	14	0	1	3	0	1	1	0.222	1
CEP57	1	11	2	1	2	1	0.961	0.892	0.405	0.554
PI4KAP1	6	8	0	3	1	0	0.959	1	0.288	1
LOC728752	3	11	0	0	4	0	0.446	1	1	1
OTUB2	2	12	0	2	2	0	0.981	1	0.197	1
OR10H1	7	7	0	1	3	0	0.382	1	0.931	1
PRMT3	0	14	0	1	3	0	1	1	0.222	1
OR10H3	7	7	0	1	3	0	0.382	1	0.931	1
FAAH2	0	14	0	2	2	0	1	1	0.0392	1
LOC100272228	0	14	0	1	2	1	1	1	0.222	0.222
RGAG4	1	13	0	2	2	0	0.995	1	0.108	1
HSD3BP4	1	13	0	1	3	0	0.961	1	0.405	1
OIT3	3	10	1	0	4	0	0.446	0.778	1	1
CSTT	0	13	1	0	3	1	1	0.961	1	0.405
IL4I1	3	9	2	1	3	0	0.803	0.595	0.673	1
JOSD2	3	9	2	1	3	0	0.803	0.595	0.673	1
PRSS16	1	13	0	1	3	0	0.961	1	0.405	1
CMC1	0	13	1	1	3	0	1	0.778	0.222	1
MAS1	2	12	0	0	4	0	0.595	1	1	1
GPRIN3	0	14	0	1	3	0	1	1	0.222	1
GNL1	4	10	0	1	3	0	0.701	1	0.766	1
MEST-IT1	2	12	0	1	2	1	0.892	1	0.554	0.222
SNRPD2P2	0	14	0	1	3	0	1	1	0.222	1
GGT8P	1	13	0	0	4	0	0.778	1	1	1
ANKRD26P1	1	13	0	1	3	0	0.961	1	0.405	1
MUM1	7	7	0	4	0	0	1	1	0.108	1
ANKRD26P3	1	13	0	0	4	0	0.778	1	1	1
CSTA	0	13	1	0	4	0	1	0.778	1	1
PLA2R1	2	12	0	0	4	0	0.595	1	1	1
C6orf52	1	13	0	0	3	1	0.778	1	1	0.222
SKAP1	3	11	0	2	2	0	0.956	1	0.299	1
ASB3	0	13	1	0	3	1	1	0.961	1	0.405
RNASE3	1	13	0	1	3	0	0.961	1	0.405	1
CST4	0	13	1	0	3	1	1	0.961	1	0.405
SEMA3C	0	11	3	0	3	1	1	0.803	1	0.673
PION	1	10	3	0	3	1	0.778	0.803	1	0.673
CST1	0	13	1	0	3	1	1	0.961	1	0.405
CST3	0	13	1	0	3	1	1	0.961	1	0.405
CST2	0	13	1	0	3	1	1	0.961	1	0.405
MIR506	0	14	0	1	2	1	1	1	0.222	0.222
TRAPPC10	5	7	2	2	2	0	0.863	0.595	0.515	1
TNFSF8	0	13	1	0	3	1	1	0.961	1	0.405
CST8	0	13	1	0	3	1	1	0.961	1	0.405
SKAP2	0	13	1	0	3	1	1	0.961	1	0.405
DEDD	0	14	0	1	3	0	1	1	0.222	1
UCMA	6	8	0	0	3	1	0.162	1	1	0.222
WDR85	4	7	3	1	3	0	0.701	0.446	0.766	1
HELZ	2	12	0	2	2	0	0.981	1	0.197	1
USH2A	0	12	2	2	2	0	1	0.595	0.0392	1
FILIP1	0	13	1	0	4	0	1	0.778	1	1
POFUT2	5	7	2	2	2	0	0.863	0.595	0.515	1
MIR3126	0	13	1	0	4	0	1	0.778	1	1
MIR3127	1	13	0	0	4	0	0.778	1	1	1
MIR3124	0	14	0	1	3	0	1	1	0.222	1
FXR2	7	7	0	3	1	0	0.931	1	0.382	1
MIR3122	0	14	0	2	2	0	1	1	0.0392	1
MIR3123	0	14	0	1	3	0	1	1	0.222	1
MIR3120	0	14	0	1	3	0	1	1	0.222	1
MIR3121	0	14	0	1	3	0	1	1	0.222	1
MIR593	2	12	0	1	2	1	0.892	1	0.554	0.222
MIR592	1	10	3	0	3	1	0.778	0.803	1	0.673
PLEKHM1P	2	12	0	2	2	0	0.981	1	0.197	1
NDC80	1	13	0	0	4	0	0.778	1	1	1
ITIH2	2	12	0	0	3	1	0.595	1	1	0.222
MIR596	1	10	3	1	3	0	0.961	0.446	0.405	1
MIR595	1	13	0	1	2	1	0.961	1	0.405	0.222
MGC72080	4	10	0	1	2	1	0.701	1	0.766	0.222
GNL3	4	10	0	1	3	0	0.701	1	0.766	1
NHLH1	0	14	0	1	3	0	1	1	0.222	1
NHLH2	1	13	0	1	3	0	0.961	1	0.405	1
MIR598	0	12	2	1	3	0	1	0.595	0.222	1
KCTD16	0	14	0	1	3	0	1	1	0.222	1
TMEM161B	0	13	1	1	3	0	1	0.778	0.222	1
MIR620	1	13	0	0	4	0	0.778	1	1	1
LOC647589	2	12	0	0	4	0	0.595	1	1	1
NFKB2	5	9	0	1	3	0	0.593	1	0.838	1
HDAC8	1	13	0	2	2	0	0.995	1	0.108	1
ZAR1	0	14	0	1	3	0	1	1	0.222	1
PI4KA	6	8	0	3	1	0	0.959	1	0.288	1
LMO7	0	11	3	0	3	1	1	0.803	1	0.673
OBP2A	4	7	3	1	3	0	0.701	0.446	0.766	1
HDAC3	1	13	0	1	3	0	0.961	1	0.405	1
EFNB3	7	7	0	3	1	0	0.931	1	0.382	1
CLEC10A	7	7	0	3	1	0	0.931	1	0.382	1
GOLGA2	4	8	2	1	3	0	0.701	0.595	0.766	1
DEFB103A	0	12	2	1	3	0	1	0.595	0.222	1
DEFB103B	0	12	2	1	3	0	1	0.595	0.222	1
ZBTB25	2	12	0	1	3	0	0.892	1	0.554	1
ZBTB45	2	10	2	1	3	0	0.892	0.595	0.554	1
HIATL1	1	12	1	0	4	0	0.778	0.778	1	1
S100A7A	2	12	0	1	3	0	0.892	1	0.554	1
MIR623	0	13	1	0	3	1	1	0.961	1	0.405
CD93	0	13	1	0	3	1	1	0.961	1	0.405
CLVS1	0	9	5	1	3	0	1	0.234	0.222	1
CD96	0	11	3	0	4	0	1	0.446	1	1
GANC	4	10	0	1	3	0	0.701	1	0.766	1
HSPBAP1	0	13	1	0	4	0	1	0.778	1	1
MARVELD3	3	11	0	2	2	0	0.956	1	0.299	1
HOTTIP	0	13	1	0	3	1	1	0.961	1	0.405
DPEP1	7	6	1	3	1	0	0.931	0.778	0.382	1
EIF4B	3	11	0	1	3	0	0.803	1	0.673	1
BCAR3	1	13	0	1	3	0	0.961	1	0.405	1
C2	4	10	0	1	3	0	0.701	1	0.766	1
BCAR1	3	11	0	2	2	0	0.956	1	0.299	1
LOC151162	1	13	0	1	3	0	0.961	1	0.405	1
CCDC105	7	7	0	1	3	0	0.382	1	0.931	1
EIF4E	0	14	0	1	3	0	1	1	0.222	1
H1FX	1	12	1	0	4	0	0.778	0.778	1	1
HEATR8	5	9	0	1	3	0	0.593	1	0.838	1
DAP3	4	10	0	1	3	0	0.701	1	0.766	1
MIR622	0	11	3	0	3	1	1	0.803	1	0.673
RAG2	0	13	1	1	3	0	1	0.778	0.222	1
NCR2	3	11	0	1	3	0	0.803	1	0.673	1
MLLT10	2	12	0	0	3	1	0.595	1	1	0.222
CCDC103	4	10	0	1	3	0	0.701	1	0.766	1
RAB41	0	14	0	2	2	0	1	1	0.0392	1
NCR3	4	10	0	1	3	0	0.701	1	0.766	1
C11orf58	0	14	0	1	3	0	1	1	0.222	1
TICAM1	7	7	0	4	0	0	1	1	0.108	1
SHFM1	0	11	3	0	3	1	1	0.803	1	0.673
MDC1	4	10	0	1	3	0	0.701	1	0.766	1
SORL1	1	13	0	1	2	1	0.961	1	0.405	0.222
DENND2D	1	13	0	1	3	0	0.961	1	0.405	1
UNC93A	2	12	0	0	3	1	0.595	1	1	0.222
PNMT	2	12	0	1	2	1	0.892	1	0.554	0.222
PRR22	7	7	0	4	0	0	1	1	0.108	1
C11orf57	2	12	0	1	2	1	0.892	1	0.554	0.222
PRR24	3	9	2	1	3	0	0.803	0.595	0.673	1
C11orf51	5	8	1	2	2	0	0.863	0.778	0.515	1
C11orf52	2	12	0	1	2	1	0.892	1	0.554	0.222
C11orf53	2	12	0	1	2	1	0.892	1	0.554	0.222
FAM189B	4	10	0	1	3	0	0.701	1	0.766	1
HSF2BP	5	7	2	2	2	0	0.863	0.595	0.515	1
CYB561D1	1	13	0	1	3	0	0.961	1	0.405	1
DERL3	6	8	0	3	1	0	0.959	1	0.288	1
DERL2	7	7	0	3	1	0	0.931	1	0.382	1
DERL1	0	10	4	0	4	0	1	0.327	1	1
FTSJ1	4	10	0	2	2	0	0.917	1	0.407	1
MKL2	4	9	1	0	3	1	0.327	0.961	1	0.405
FTSJ3	2	12	0	2	2	0	0.981	1	0.197	1
FTSJ2	4	8	2	2	2	0	0.917	0.595	0.407	1
CACNA1E	0	14	0	1	3	0	1	1	0.222	1
IKZF1	0	12	2	0	3	1	1	0.892	1	0.554
RAGE	4	10	0	2	2	0	0.917	1	0.407	1
C19orf60	7	7	0	2	2	0	0.712	1	0.712	1
C19orf63	3	9	2	1	3	0	0.803	0.595	0.673	1
YPEL1	6	8	0	3	1	0	0.959	1	0.288	1
IL1RAPL1	0	14	0	1	3	0	1	1	0.222	1
YPEL4	1	13	0	1	3	0	0.961	1	0.405	1
YPEL5	1	12	1	0	3	1	0.778	0.961	1	0.405
MCTS1	1	13	0	1	2	1	0.961	1	0.405	0.222
BTF3L4	4	10	0	1	3	0	0.701	1	0.766	1
LOC100129427	0	13	1	0	3	1	1	0.961	1	0.405
TCEANC	0	14	0	1	3	0	1	1	0.222	1
IKZF4	3	11	0	1	3	0	0.803	1	0.673	1
RNF183	1	12	1	0	3	1	0.778	0.961	1	0.405
SNAR-C4	3	9	2	1	3	0	0.803	0.595	0.673	1
RBBP6	5	8	1	1	2	1	0.593	0.961	0.838	0.405
HEATR4	6	8	0	2	2	0	0.794	1	0.618	1
RBBP7	0	14	0	1	3	0	1	1	0.222	1
GPR101	0	14	0	1	2	1	1	1	0.222	0.222
ITIH5L	0	14	0	2	2	0	1	1	0.0392	1
S100A11	0	14	0	1	3	0	1	1	0.222	1
FOXA1	1	13	0	1	2	1	0.961	1	0.405	0.222
CYB5R3	5	8	1	2	2	0	0.863	0.778	0.515	1
ETV3L	0	14	0	1	3	0	1	1	0.222	1
SDR39U1	1	13	0	1	3	0	0.961	1	0.405	1
YIPF6	0	14	0	2	2	0	1	1	0.0392	1
YIPF7	0	13	1	1	3	0	1	0.778	0.222	1
YIPF4	1	12	1	0	3	1	0.778	0.961	1	0.405
YIPF5	0	14	0	1	3	0	1	1	0.222	1
YIPF2	7	7	0	3	1	0	0.931	1	0.382	1
YIPF3	4	10	0	1	3	0	0.701	1	0.766	1
EMBP1	1	13	0	1	3	0	0.961	1	0.405	1
YIPF1	5	9	0	1	3	0	0.593	1	0.838	1
MIR627	4	10	0	1	3	0	0.701	1	0.766	1
FAM36A	0	14	0	1	3	0	1	1	0.222	1
DHRS4L1	1	13	0	1	3	0	0.961	1	0.405	1
RHOD	6	6	2	2	2	0	0.794	0.595	0.618	1
MIR521-2	2	10	2	1	3	0	0.892	0.595	0.554	1
YEATS2	2	10	2	0	4	0	0.595	0.595	1	1
TRA2A	0	13	1	0	3	1	1	0.961	1	0.405
SVOP	3	11	0	0	4	0	0.446	1	1	1
MANEA	0	13	1	0	4	0	1	0.778	1	1
LOC100130776	3	11	0	1	3	0	0.803	1	0.673	1
ARID1B	2	12	0	0	3	1	0.595	1	1	0.222
LOC644759	0	13	1	1	3	0	1	0.778	0.222	1
IAH1	1	12	1	0	2	2	0.778	0.995	1	0.108
STON1	0	13	1	0	3	1	1	0.961	1	0.405
TMEM82	6	8	0	2	2	0	0.794	1	0.618	1
ZC3H11A	3	11	0	1	3	0	0.803	1	0.673	1
TMEM221	7	7	0	2	2	0	0.712	1	0.712	1
AKD1	2	12	0	1	3	0	0.892	1	0.554	1
HPSE	2	12	0	1	3	0	0.892	1	0.554	1
STK17A	0	14	0	0	3	1	1	1	1	0.222
CEP350	0	14	0	1	3	0	1	1	0.222	1
ACAD8	1	13	0	1	2	1	0.961	1	0.405	0.222
STK17B	0	14	0	0	3	1	1	1	1	0.222
CACHD1	0	14	0	1	3	0	1	1	0.222	1
KIRREL3	1	13	0	1	2	1	0.961	1	0.405	0.222
KIRREL2	3	11	0	0	4	0	0.446	1	1	1
MTRNR2L2	0	14	0	1	3	0	1	1	0.222	1
TOR1AIP1	0	14	0	1	3	0	1	1	0.222	1
SCAND3	1	13	0	1	3	0	0.961	1	0.405	1
CORIN	0	13	1	1	3	0	1	0.778	0.222	1
C17orf49	7	7	0	3	1	0	0.931	1	0.382	1
C17orf48	2	12	0	2	2	0	0.981	1	0.197	1
MCHR2	0	13	1	0	4	0	1	0.778	1	1
PTAR1	0	13	1	0	4	0	1	0.778	1	1
ASNSD1	1	12	1	0	4	0	0.778	0.778	1	1
OR51I1	1	13	0	1	3	0	0.961	1	0.405	1
PLBD1	0	13	1	1	3	0	1	0.778	0.222	1
TSNAX	0	14	0	1	3	0	1	1	0.222	1
C17orf42	2	12	0	0	3	1	0.595	1	1	0.222
CCDC41	1	12	1	1	3	0	0.961	0.778	0.405	1
C17orf47	2	12	0	2	2	0	0.981	1	0.197	1
C17orf46	4	10	0	1	3	0	0.701	1	0.766	1
LOC440905	2	12	0	1	3	0	0.892	1	0.554	1
ZNF467	1	13	0	1	2	1	0.961	1	0.405	0.222
DGAT2L6	0	14	0	2	2	0	1	1	0.0392	1
PRRG1	0	14	0	1	3	0	1	1	0.222	1
LOC440900	0	13	1	1	3	0	1	0.778	0.222	1
KLF3	1	12	1	1	3	0	0.961	0.778	0.405	1
DEFA5	0	12	2	1	3	0	1	0.595	0.222	1
ZNF263	6	7	1	1	2	1	0.485	0.961	0.892	0.405
ZNF260	3	11	0	0	4	0	0.446	1	1	1
ZNF267	3	10	1	1	2	1	0.803	0.961	0.673	0.405
ZNF266	7	7	0	4	0	0	1	1	0.108	1
MIR34C	2	12	0	1	2	1	0.892	1	0.554	0.222
SNORA38B	2	12	0	2	2	0	0.981	1	0.197	1
TMEM55B	1	13	0	1	3	0	0.961	1	0.405	1
CARD16	1	12	1	1	2	1	0.961	0.961	0.405	0.405
KCNH6	2	12	0	2	2	0	0.981	1	0.197	1
NFE2L2	1	13	0	0	4	0	0.778	1	1	1
NFE2L3	0	13	1	0	3	1	1	0.961	1	0.405
SNX32	6	7	1	2	2	0	0.794	0.778	0.618	1
DEFB105B	0	12	2	1	3	0	1	0.595	0.222	1
FST	1	13	0	1	3	0	0.961	1	0.405	1
C20orf96	1	12	1	0	4	0	0.778	0.778	1	1
ROPN1B	1	12	1	0	4	0	0.778	0.778	1	1
TMED11P	5	8	1	2	2	0	0.863	0.778	0.515	1
SLC25A41	7	7	0	4	0	0	1	1	0.108	1
EBLN1	2	12	0	0	3	1	0.595	1	1	0.222
HPS3	0	11	3	0	4	0	1	0.446	1	1
HPS1	3	10	1	1	3	0	0.803	0.778	0.673	1
HPS6	5	9	0	1	3	0	0.593	1	0.838	1
MIR4257	1	13	0	0	3	1	0.778	1	1	0.222
HPS4	5	9	0	3	1	0	0.977	1	0.206	1
SMYD3	0	14	0	1	3	0	1	1	0.222	1
UPRT	1	13	0	2	2	0	0.995	1	0.108	1
ACOT9	2	12	0	1	3	0	0.892	1	0.554	1
TGDS	0	13	1	0	3	1	1	0.961	1	0.405
GOT2	5	9	0	1	3	0	0.593	1	0.838	1
SAMD13	0	14	0	1	3	0	1	1	0.222	1
AVPR1A	1	11	2	1	3	0	0.961	0.595	0.405	1
AVPR1B	3	11	0	1	3	0	0.803	1	0.673	1
LILRA1	2	10	2	1	3	0	0.892	0.595	0.554	1
SLMO2-ATP5E	0	12	2	0	4	0	1	0.595	1	1
LILRA3	2	10	2	1	3	0	0.892	0.595	0.554	1
LILRA2	2	10	2	1	3	0	0.892	0.595	0.554	1
GCSH	2	12	0	2	2	0	0.981	1	0.197	1
LILRA4	2	10	2	1	3	0	0.892	0.595	0.554	1
LILRA6	2	10	2	1	3	0	0.892	0.595	0.554	1
CES4A	6	8	0	3	1	0	0.959	1	0.288	1
MIR4256	1	13	0	1	3	0	0.961	1	0.405	1
RABGGTA	1	13	0	1	3	0	0.961	1	0.405	1
KIF13B	1	11	2	1	3	0	0.961	0.595	0.405	1
RABGGTB	0	14	0	1	3	0	1	1	0.222	1
DKK1	0	12	2	0	3	1	1	0.892	1	0.554
TNRC6C	5	7	2	2	2	0	0.863	0.595	0.515	1
DKK3	0	13	1	1	3	0	1	0.778	0.222	1
DKK2	0	14	0	1	3	0	1	1	0.222	1
HERC2P2	0	14	0	1	3	0	1	1	0.222	1
C14orf109	2	12	0	2	2	0	0.981	1	0.197	1
GBA	4	10	0	1	3	0	0.701	1	0.766	1
SNORD79	0	14	0	1	3	0	1	1	0.222	1
NCK2	0	13	1	0	4	0	1	0.778	1	1
NCK1	0	13	1	0	4	0	1	0.778	1	1
ZC4H2	0	14	0	2	2	0	1	1	0.0392	1
NMUR1	3	11	0	1	3	0	0.803	1	0.673	1
NMUR2	0	14	0	1	3	0	1	1	0.222	1
NAF1	0	14	0	2	2	0	1	1	0.0392	1
LOC286002	1	13	0	0	4	0	0.778	1	1	1
CIDECP	2	12	0	1	3	0	0.892	1	0.554	1
ST6GALNAC2	5	7	2	2	2	0	0.863	0.595	0.515	1
ST6GALNAC3	0	14	0	1	3	0	1	1	0.222	1
ST6GALNAC5	0	14	0	1	3	0	1	1	0.222	1
MCFD2	1	12	1	0	3	1	0.778	0.961	1	0.405
MIR4251	7	6	1	2	2	0	0.712	0.778	0.712	1
SMYD1	1	13	0	0	4	0	0.778	1	1	1
RRN3	5	8	1	0	3	1	0.234	0.961	1	0.405
TIMP4	2	12	0	1	3	0	0.892	1	0.554	1
ACSM2A	5	8	1	0	3	1	0.234	0.961	1	0.405
KIAA1731	1	12	1	1	2	1	0.961	0.961	0.405	0.405
SAA3P	0	14	0	1	3	0	1	1	0.222	1
HERC2P3	0	14	0	1	3	0	1	1	0.222	1
CLNK	1	13	0	1	3	0	0.961	1	0.405	1
KIAA1737	6	8	0	2	2	0	0.794	1	0.618	1
MIR2909	2	12	0	1	2	1	0.892	1	0.554	0.222
BANP	7	6	1	3	1	0	0.931	0.778	0.382	1
LOC100131825	0	14	0	1	3	0	1	1	0.222	1
SPON1	0	13	1	1	3	0	1	0.778	0.222	1
ZNF488	0	13	1	0	3	1	1	0.961	1	0.405
RNASE6	1	13	0	1	3	0	0.961	1	0.405	1
LOC100131138	3	11	0	0	4	0	0.446	1	1	1
FGFR2	1	13	0	1	2	1	0.961	1	0.405	0.222
RPGRIP1L	2	12	0	1	3	0	0.892	1	0.554	1
HTR1E	0	14	0	0	4	0	1	1	1	1
LOC643406	1	12	1	0	4	0	0.778	0.778	1	1
MYBPHL	1	13	0	1	3	0	0.961	1	0.405	1
PRR15L	3	11	0	2	2	0	0.956	1	0.299	1
HSD11B1	0	14	0	2	2	0	1	1	0.0392	1
FAM8A1	1	13	0	0	4	0	0.778	1	1	1
MED13	2	12	0	2	2	0	0.981	1	0.197	1
NCRNA00265	0	13	1	0	3	1	1	0.961	1	0.405
ZNF10	2	12	0	0	4	0	0.595	1	1	1
POTEC	1	13	0	0	4	0	0.778	1	1	1
ZNF16	2	9	3	1	3	0	0.892	0.446	0.554	1
SNORA19	1	13	0	1	2	1	0.961	1	0.405	0.222
FAM90A18	0	12	2	1	3	0	1	0.595	0.222	1
RTP1	0	11	3	0	4	0	1	0.446	1	1
MC3R	0	12	2	0	4	0	1	0.595	1	1
RTP3	2	12	0	1	3	0	0.892	1	0.554	1
ZNF18	2	12	0	3	1	0	0.998	1	0.0441	1
NCRNA00263	5	9	0	1	3	0	0.593	1	0.838	1
RTP4	0	11	3	0	4	0	1	0.446	1	1
PSMD2	2	10	2	0	4	0	0.595	0.595	1	1
PSMD3	2	12	0	1	2	1	0.892	1	0.554	0.222
PSMD1	1	13	0	1	3	0	0.961	1	0.405	1
FLAD1	4	10	0	1	3	0	0.701	1	0.766	1
PSMD7	3	11	0	2	2	0	0.956	1	0.299	1
PSMD4	1	13	0	1	3	0	0.961	1	0.405	1
PSMD5	1	12	1	0	4	0	0.778	0.778	1	1
C6orf125	4	9	1	1	3	0	0.701	0.778	0.766	1
ZNF491	7	7	0	3	1	0	0.931	1	0.382	1
PSMD9	4	10	0	0	4	0	0.327	1	1	1
PUS7L	0	14	0	1	3	0	1	1	0.222	1
HARBI1	5	9	0	1	3	0	0.593	1	0.838	1
MIR346	1	13	0	1	2	1	0.961	1	0.405	0.222
AQP7P1	0	13	1	0	4	0	1	0.778	1	1
TUBGCP4	4	10	0	1	3	0	0.701	1	0.766	1
CLN8	1	10	3	1	3	0	0.961	0.446	0.405	1
FAM90A19	0	12	2	1	3	0	1	0.595	0.222	1
MIR340	4	10	0	1	3	0	0.701	1	0.766	1
ABCA1	0	13	1	0	3	1	1	0.961	1	0.405
CLLU1OS	0	12	2	1	3	0	1	0.595	0.222	1
MIR3689A	4	7	3	1	3	0	0.701	0.446	0.766	1
ABCA4	1	13	0	1	3	0	0.961	1	0.405	1
PNCK	3	10	1	1	2	1	0.803	0.961	0.673	0.405
MIR3689B	4	7	3	1	3	0	0.701	0.446	0.766	1
RELL2	1	13	0	1	3	0	0.961	1	0.405	1
FAM109A	3	11	0	0	4	0	0.446	1	1	1
ALB	0	14	0	1	3	0	1	1	0.222	1
LRRC19	1	10	3	0	4	0	0.778	0.446	1	1
NAPG	1	13	0	0	4	0	0.778	1	1	1
S100G	0	14	0	1	3	0	1	1	0.222	1
WDR31	1	12	1	0	3	1	0.778	0.961	1	0.405
ZNF497	2	10	2	1	3	0	0.892	0.595	0.554	1
GRXCR2	0	14	0	1	3	0	1	1	0.222	1
CXorf22	0	14	0	1	3	0	1	1	0.222	1
CXorf23	1	13	0	1	3	0	0.961	1	0.405	1
CXorf21	0	14	0	1	3	0	1	1	0.222	1
WRNIP1	1	13	0	0	3	1	0.778	1	1	0.222
CXorf27	0	14	0	1	3	0	1	1	0.222	1
GRAMD1B	2	12	0	1	2	1	0.892	1	0.554	0.222
ALDH9A1	0	14	0	1	3	0	1	1	0.222	1
TRIP4	2	12	0	0	4	0	0.595	1	1	1
CCNYL1	0	14	0	0	2	2	1	1	1	0.0392
MIR1245	0	13	1	0	4	0	1	0.778	1	1
MIR1247	2	12	0	2	2	0	0.981	1	0.197	1
MIR1246	1	13	0	0	4	0	0.778	1	1	1
MIR1537	0	14	0	1	3	0	1	1	0.222	1
C1orf74	0	14	0	2	2	0	1	1	0.0392	1
[truncated: 19,818 more rows]
